# Supplementary material for: CircuitsDB: a database of mixed microRNA/transcription factor feed-forward regulatory circuits in human and mouse
Source: BMC Bioinformatics. 2010 Aug 23;11:435. doi: 10.1186/1471-2105-11-435 (PMC2936401; doi:10.1186/1471-2105-11-435)
Supplement: Additional file 1 — Catalogue of human mixed Feed-Forward regulatory Loops included in CircuitsDB. The complete list of mixed Feed-Forward regulatory Loops (FFLs) included in the current release of CircuitsDB is reported, for the human genome. Each line corresponds to a single-target closed FFL. The first column includes the FFL id, composed by the Transcription Factor (TF) name and miRNA gene ids (Ensembl stable identifier, pre-miRNA and mature miRNA ids according to the standard nomeclature of miRBase). The second column shows the Joint Target protein-coding gene (Ensembl stable identifier and HGNC standard id). The third and fourth column report the validation of the miRNA ⊣ Joint Target post-transcriptional interaction according to the TargetScan and TargetMiner databases, respectively. [file 1471-2105-11-435-S1.TXT]

#FFL_id	Joint_Target	Target_Scan_validation	TargetMiner_validation
AFP1|ENSG00000199072|hsa-let-7f-1|hsa-let-7f	jt:ENSG00000179165|PXT1	yes	-
AFP1|ENSG00000199072|hsa-let-7f-1|hsa-let-7f	jt:ENSG00000197948|FCHSD1	-	-
AFP1|ENSG00000199072|hsa-let-7f-1|hsa-let-7f	jt:ENSG00000204538|PSORS1C2	-	-
AFP1|ENSG00000199133|hsa-let-7d|hsa-let-7d	jt:ENSG00000179165|PXT1	yes	-
AFP1|ENSG00000199133|hsa-let-7d|hsa-let-7d	jt:ENSG00000204538|PSORS1C2	-	-
AFP1|ENSG00000199165|hsa-let-7a-1|hsa-let-7a	jt:ENSG00000179165|PXT1	yes	-
AFP1|ENSG00000199165|hsa-let-7a-1|hsa-let-7a	jt:ENSG00000197948|FCHSD1	-	-
AFP1|ENSG00000199165|hsa-let-7a-1|hsa-let-7a	jt:ENSG00000204538|PSORS1C2	-	-
AFP1|ENSG00000199177|hsa-mir-31|hsa-miR-31	jt:ENSG00000110799|VWF	-	-
AFP1|ENSG00000199177|hsa-mir-31|hsa-miR-31	jt:ENSG00000153814|JAZF1	yes	yes
AFP1|ENSG00000207698|hsa-mir-32|hsa-miR-32	jt:ENSG00000112081|SFRS3	-	yes
AFP1|ENSG00000207698|hsa-mir-32|hsa-miR-32	jt:ENSG00000143401|ANP32E	yes	yes
AFP1|ENSG00000207698|hsa-mir-32|hsa-miR-32	jt:ENSG00000151789|ZNF659	-	-
AFP1|ENSG00000207698|hsa-mir-32|hsa-miR-32	jt:ENSG00000178110|Q8N9G9_HUMAN	-	-
AFP1|ENSG00000207698|hsa-mir-32|hsa-miR-32	jt:ENSG00000198373|WWP2	yes	yes
AFP1|ENSG00000207698|hsa-mir-32|hsa-miR-32	jt:ENSG00000204323|Q71RC9_HUMAN	-	-
AFP1|ENSG00000208017|hsa-mir-140|hsa-miR-140	jt:ENSG00000049130|KITLG	-	-
AFP1|ENSG00000208017|hsa-mir-140|hsa-miR-140	jt:ENSG00000205609|Q9BW98_HUMAN	-	-
AHR|ENSG00000199032|hsa-mir-425|hsa-miR-425-3p	jt:ENSG00000053524|MCF2L2	-	-
AHR|ENSG00000199032|hsa-mir-425|hsa-miR-425-3p	jt:ENSG00000116691|ANKRD38	-	-
AHR|ENSG00000199032|hsa-mir-425|hsa-miR-425-3p	jt:ENSG00000146963|LUC7L2	-	-
AHR|ENSG00000199032|hsa-mir-425|hsa-miR-425-3p	jt:ENSG00000153132|CLGN	-	-
AHR|ENSG00000199032|hsa-mir-425|hsa-miR-425-3p	jt:ENSG00000173581|CCDC106	-	-
AHR|ENSG00000199032|hsa-mir-425|hsa-miR-425-3p	jt:ENSG00000181798|C2orf52	-	-
AHR|ENSG00000199066|hsa-mir-330|hsa-miR-330	jt:ENSG00000137727|ARHGAP20	-	-
AHR|ENSG00000199066|hsa-mir-330|hsa-miR-330	jt:ENSG00000162642|C1orf52	-	-
AHR|ENSG00000199066|hsa-mir-330|hsa-miR-330	jt:ENSG00000168411|RFWD3	-	-
AHR|ENSG00000207562|hsa-mir-34c|hsa-miR-34c	jt:ENSG00000131951|LRRC9	-	-
AHR|ENSG00000207562|hsa-mir-34c|hsa-miR-34c	jt:ENSG00000179909|ZNF154	-	-
AHR|ENSG00000207562|hsa-mir-34c|hsa-miR-34c	jt:ENSG00000198586|TLK1	-	-
AHR|ENSG00000207567|hsa-mir-142|hsa-miR-142-3p	jt:ENSG00000088812|ATRN	-	yes
AHR|ENSG00000207567|hsa-mir-142|hsa-miR-142-3p	jt:ENSG00000106540|C7orf36	-	yes
AHR|ENSG00000207567|hsa-mir-142|hsa-miR-142-3p	jt:ENSG00000136636|KCTD3	-	yes
AHR|ENSG00000207567|hsa-mir-142|hsa-miR-142-3p	jt:ENSG00000141971|FAM125A	-	-
AHR|ENSG00000207567|hsa-mir-142|hsa-miR-142-3p	jt:ENSG00000165417|GTF2A1	yes	-
AHR|ENSG00000207567|hsa-mir-142|hsa-miR-142-3p	jt:ENSG00000169919|GUSB	-	-
AHR|ENSG00000207567|hsa-mir-142|hsa-miR-142-5p	jt:ENSG00000023191|RNH1	-	-
AHR|ENSG00000207567|hsa-mir-142|hsa-miR-142-5p	jt:ENSG00000124357|NAGK	-	-
AHR|ENSG00000207567|hsa-mir-142|hsa-miR-142-5p	jt:ENSG00000144659|SLC25A38	-	-
AHR|ENSG00000207633|hsa-mir-505|hsa-miR-505	jt:ENSG00000188846|RPL14	-	-
AHR|ENSG00000207811|hsa-mir-34b|hsa-miR-34b	jt:ENSG00000131951|LRRC9	-	-
AHR|ENSG00000207811|hsa-mir-34b|hsa-miR-34b	jt:ENSG00000179909|ZNF154	-	-
AHR|ENSG00000207811|hsa-mir-34b|hsa-miR-34b	jt:ENSG00000198586|TLK1	-	-
AHR|ENSG00000207955|hsa-mir-219-2|hsa-miR-219	jt:ENSG00000099725|PRKY	-	-
AHR|ENSG00000207955|hsa-mir-219-2|hsa-miR-219	jt:ENSG00000114982|NP_060461.3	-	-
AHR|ENSG00000207955|hsa-mir-219-2|hsa-miR-219	jt:ENSG00000134901|KDELC1	-	-
AHR|ENSG00000207955|hsa-mir-219-2|hsa-miR-219	jt:ENSG00000165948|FAM14B	-	-
AHR|ENSG00000207955|hsa-mir-219-2|hsa-miR-219	jt:ENSG00000166435|XRRA1	-	-
AHR|ENSG00000207955|hsa-mir-219-2|hsa-miR-219	jt:ENSG00000170264|NP_115556.1	-	-
AHR|ENSG00000207955|hsa-mir-219-2|hsa-miR-219	jt:ENSG00000173457|PPP1R14B	-	-
AHR|ENSG00000211590|hsa-mir-802|hsa-miR-802	jt:ENSG00000029363|BCLAF1	-	-
AHR|ENSG00000211590|hsa-mir-802|hsa-miR-802	jt:ENSG00000092964|DPYSL2	-	yes
AHR|ENSG00000211590|hsa-mir-802|hsa-miR-802	jt:ENSG00000101193|C20orf11	-	-
AHR|ENSG00000211590|hsa-mir-802|hsa-miR-802	jt:ENSG00000112651|MRPL2	-	-
AHR|ENSG00000211590|hsa-mir-802|hsa-miR-802	jt:ENSG00000184935|Q6AI01_HUMAN	-	-
AHR|ENSG00000211590|hsa-mir-802|hsa-miR-802	jt:ENSG00000205036|NP_001001682.1	-	-
AML1|ENSG00000199058|hsa-mir-302b|hsa-miR-302b*	jt:ENSG00000024862|CCDC28A	-	-
AML1|ENSG00000199058|hsa-mir-302b|hsa-miR-302b*	jt:ENSG00000095587|TLL2	-	-
AML1|ENSG00000199058|hsa-mir-302b|hsa-miR-302b*	jt:ENSG00000122729|ACO1	-	-
AML1|ENSG00000199058|hsa-mir-302b|hsa-miR-302b*	jt:ENSG00000136688|IL1F9	-	-
AML1|ENSG00000199058|hsa-mir-302b|hsa-miR-302b*	jt:ENSG00000165861|ZFYVE1	-	-
AML1|ENSG00000199058|hsa-mir-302b|hsa-miR-302b*	jt:ENSG00000171456|ASXL1	-	-
AML1|ENSG00000199058|hsa-mir-302b|hsa-miR-302b*	jt:ENSG00000183496|RKHD3	-	-
AML1|ENSG00000199058|hsa-mir-302b|hsa-miR-302b	jt:ENSG00000100647|KIAA0247	-	-
AML1|ENSG00000199058|hsa-mir-302b|hsa-miR-302b	jt:ENSG00000108389|MTMR4	-	yes
AML1|ENSG00000199058|hsa-mir-302b|hsa-miR-302b	jt:ENSG00000128604|IRF5	-	-
AML1|ENSG00000199058|hsa-mir-302b|hsa-miR-302b	jt:ENSG00000135604|STX11	-	-
AML1|ENSG00000199058|hsa-mir-302b|hsa-miR-302b	jt:ENSG00000139970|RTN1	yes	yes
AML1|ENSG00000199058|hsa-mir-302b|hsa-miR-302b	jt:ENSG00000143314|MRPL24	-	-
AML1|ENSG00000199058|hsa-mir-302b|hsa-miR-302b	jt:ENSG00000144354|CDCA7	yes	yes
AML1|ENSG00000199058|hsa-mir-302b|hsa-miR-302b	jt:ENSG00000144711|IQSEC1	yes	yes
AML1|ENSG00000199058|hsa-mir-302b|hsa-miR-302b	jt:ENSG00000168061|SAC3D1	-	-
AML1|ENSG00000199058|hsa-mir-302b|hsa-miR-302b	jt:ENSG00000173530|TNFRSF10D	-	-
AML1|ENSG00000199058|hsa-mir-302b|hsa-miR-302b	jt:ENSG00000177337|NP_001034885.1	-	-
AML1|ENSG00000199058|hsa-mir-302b|hsa-miR-302b	jt:ENSG00000180667|YOD1	yes	yes
AML1|ENSG00000199058|hsa-mir-302b|hsa-miR-302b	jt:ENSG00000183826|BTBD9	-	-
AML1|ENSG00000199058|hsa-mir-302b|hsa-miR-302b	jt:ENSG00000188193|C6orf155	-	-
AML1|ENSG00000199058|hsa-mir-302b|hsa-miR-302b	jt:ENSG00000204542|C6orf15	-	-
AML1|ENSG00000199085|hsa-mir-148a|hsa-miR-148a	jt:ENSG00000026036|TNFRSF6B	-	-
AML1|ENSG00000199085|hsa-mir-148a|hsa-miR-148a	jt:ENSG00000111711|GOLT1B	-	-
AML1|ENSG00000199085|hsa-mir-148a|hsa-miR-148a	jt:ENSG00000125084|WNT1	yes	yes
AML1|ENSG00000199085|hsa-mir-148a|hsa-miR-148a	jt:ENSG00000130052|STARD8	-	-
AML1|ENSG00000199085|hsa-mir-148a|hsa-miR-148a	jt:ENSG00000135374|ELF5	yes	yes
AML1|ENSG00000199085|hsa-mir-148a|hsa-miR-148a	jt:ENSG00000136842|TMOD1	-	yes
AML1|ENSG00000199085|hsa-mir-148a|hsa-miR-148a	jt:ENSG00000137073|UBAP2	-	-
AML1|ENSG00000199085|hsa-mir-148a|hsa-miR-148a	jt:ENSG00000151418|ATP6V1G3	-	-
AML1|ENSG00000199085|hsa-mir-148a|hsa-miR-148a	jt:ENSG00000173926|MARCH3	yes	yes
AML1|ENSG00000199085|hsa-mir-148a|hsa-miR-148a	jt:ENSG00000180537|RNF182	-	-
AML1|ENSG00000199085|hsa-mir-148a|hsa-miR-148a	jt:ENSG00000204584|Q6ZSH9_HUMAN	-	-
AML1|ENSG00000199089|hsa-mir-202|hsa-miR-202*	jt:ENSG00000155087|ODF1	-	-
AML1|ENSG00000199089|hsa-mir-202|hsa-miR-202	jt:ENSG00000056345|ITGB3	yes	yes
AML1|ENSG00000199089|hsa-mir-202|hsa-miR-202	jt:ENSG00000135297|MTO1	-	-
AML1|ENSG00000199089|hsa-mir-202|hsa-miR-202	jt:ENSG00000143473|KCNH1	-	-
AML1|ENSG00000199089|hsa-mir-202|hsa-miR-202	jt:ENSG00000164654|NP_061878.3	-	yes
AML1|ENSG00000199089|hsa-mir-202|hsa-miR-202	jt:ENSG00000177058|NP_775785.1	-	yes
AML1|ENSG00000199089|hsa-mir-202|hsa-miR-202	jt:ENSG00000186827|TNFRSF4	-	-
AML1|ENSG00000199089|hsa-mir-202|hsa-miR-202	jt:ENSG00000187164|KIAA1598	-	yes
AML1|ENSG00000199089|hsa-mir-202|hsa-miR-202	jt:ENSG00000204681|GABBR1	-	-
AML1|ENSG00000199102|hsa-mir-302c|hsa-miR-302c*	jt:ENSG00000073282|TP73L	-	-
AML1|ENSG00000199102|hsa-mir-302c|hsa-miR-302c*	jt:ENSG00000073605|GSDML	-	-
AML1|ENSG00000199102|hsa-mir-302c|hsa-miR-302c*	jt:ENSG00000073712|PLEKHC1	-	-
AML1|ENSG00000199102|hsa-mir-302c|hsa-miR-302c*	jt:ENSG00000097033|SH3GLB1	-	-
AML1|ENSG00000199102|hsa-mir-302c|hsa-miR-302c*	jt:ENSG00000125772|GDE5_HUMAN	-	-
AML1|ENSG00000199102|hsa-mir-302c|hsa-miR-302c*	jt:ENSG00000129538|RNASE1	-	-
AML1|ENSG00000199102|hsa-mir-302c|hsa-miR-302c*	jt:ENSG00000147614|ATP6V0D2	-	-
AML1|ENSG00000199102|hsa-mir-302c|hsa-miR-302c*	jt:ENSG00000159455|LCE2B	-	-
AML1|ENSG00000199102|hsa-mir-302c|hsa-miR-302c*	jt:ENSG00000185198|PRSSL1	-	-
AML1|ENSG00000199102|hsa-mir-302c|hsa-miR-302c	jt:ENSG00000100647|KIAA0247	-	-
AML1|ENSG00000199102|hsa-mir-302c|hsa-miR-302c	jt:ENSG00000108389|MTMR4	-	yes
AML1|ENSG00000199102|hsa-mir-302c|hsa-miR-302c	jt:ENSG00000128604|IRF5	-	-
AML1|ENSG00000199102|hsa-mir-302c|hsa-miR-302c	jt:ENSG00000135604|STX11	-	-
AML1|ENSG00000199102|hsa-mir-302c|hsa-miR-302c	jt:ENSG00000139970|RTN1	yes	yes
AML1|ENSG00000199102|hsa-mir-302c|hsa-miR-302c	jt:ENSG00000143314|MRPL24	-	-
AML1|ENSG00000199102|hsa-mir-302c|hsa-miR-302c	jt:ENSG00000144354|CDCA7	yes	yes
AML1|ENSG00000199102|hsa-mir-302c|hsa-miR-302c	jt:ENSG00000144711|IQSEC1	yes	yes
AML1|ENSG00000199102|hsa-mir-302c|hsa-miR-302c	jt:ENSG00000168061|SAC3D1	-	-
AML1|ENSG00000199102|hsa-mir-302c|hsa-miR-302c	jt:ENSG00000173530|TNFRSF10D	-	-
AML1|ENSG00000199102|hsa-mir-302c|hsa-miR-302c	jt:ENSG00000177337|NP_001034885.1	-	-
AML1|ENSG00000199102|hsa-mir-302c|hsa-miR-302c	jt:ENSG00000180667|YOD1	yes	yes
AML1|ENSG00000199102|hsa-mir-302c|hsa-miR-302c	jt:ENSG00000183826|BTBD9	-	-
AML1|ENSG00000199102|hsa-mir-302c|hsa-miR-302c	jt:ENSG00000188193|C6orf155	-	-
AML1|ENSG00000199102|hsa-mir-302c|hsa-miR-302c	jt:ENSG00000204542|C6orf15	-	-
AML1|ENSG00000199122|hsa-mir-148b|hsa-miR-148b	jt:ENSG00000026036|TNFRSF6B	-	-
AML1|ENSG00000199122|hsa-mir-148b|hsa-miR-148b	jt:ENSG00000111711|GOLT1B	-	-
AML1|ENSG00000199122|hsa-mir-148b|hsa-miR-148b	jt:ENSG00000125084|WNT1	yes	yes
AML1|ENSG00000199122|hsa-mir-148b|hsa-miR-148b	jt:ENSG00000130052|STARD8	-	-
AML1|ENSG00000199122|hsa-mir-148b|hsa-miR-148b	jt:ENSG00000135374|ELF5	yes	yes
AML1|ENSG00000199122|hsa-mir-148b|hsa-miR-148b	jt:ENSG00000136842|TMOD1	-	yes
AML1|ENSG00000199122|hsa-mir-148b|hsa-miR-148b	jt:ENSG00000137073|UBAP2	-	-
AML1|ENSG00000199122|hsa-mir-148b|hsa-miR-148b	jt:ENSG00000151418|ATP6V1G3	-	-
AML1|ENSG00000199122|hsa-mir-148b|hsa-miR-148b	jt:ENSG00000173926|MARCH3	yes	yes
AML1|ENSG00000199122|hsa-mir-148b|hsa-miR-148b	jt:ENSG00000180537|RNF182	-	-
AML1|ENSG00000199122|hsa-mir-148b|hsa-miR-148b	jt:ENSG00000196972|Q86V52_HUMAN	-	-
AML1|ENSG00000199122|hsa-mir-148b|hsa-miR-148b	jt:ENSG00000204584|Q6ZSH9_HUMAN	-	-
AML1|ENSG00000199122|hsa-mir-148b|hsa-miR-148b	jt:ENSG00000206193|Q5HYA3_HUMAN	-	-
AML1|ENSG00000199145|hsa-mir-302d|hsa-miR-302d	jt:ENSG00000100647|KIAA0247	-	-
AML1|ENSG00000199145|hsa-mir-302d|hsa-miR-302d	jt:ENSG00000108389|MTMR4	-	yes
AML1|ENSG00000199145|hsa-mir-302d|hsa-miR-302d	jt:ENSG00000128604|IRF5	-	-
AML1|ENSG00000199145|hsa-mir-302d|hsa-miR-302d	jt:ENSG00000135604|STX11	-	-
AML1|ENSG00000199145|hsa-mir-302d|hsa-miR-302d	jt:ENSG00000139970|RTN1	yes	yes
AML1|ENSG00000199145|hsa-mir-302d|hsa-miR-302d	jt:ENSG00000143314|MRPL24	-	-
AML1|ENSG00000199145|hsa-mir-302d|hsa-miR-302d	jt:ENSG00000144354|CDCA7	yes	yes
AML1|ENSG00000199145|hsa-mir-302d|hsa-miR-302d	jt:ENSG00000144711|IQSEC1	yes	yes
AML1|ENSG00000199145|hsa-mir-302d|hsa-miR-302d	jt:ENSG00000168061|SAC3D1	-	-
AML1|ENSG00000199145|hsa-mir-302d|hsa-miR-302d	jt:ENSG00000173530|TNFRSF10D	-	-
AML1|ENSG00000199145|hsa-mir-302d|hsa-miR-302d	jt:ENSG00000177337|NP_001034885.1	-	-
AML1|ENSG00000199145|hsa-mir-302d|hsa-miR-302d	jt:ENSG00000180667|YOD1	yes	yes
AML1|ENSG00000199145|hsa-mir-302d|hsa-miR-302d	jt:ENSG00000183826|BTBD9	-	-
AML1|ENSG00000199145|hsa-mir-302d|hsa-miR-302d	jt:ENSG00000188193|C6orf155	-	-
AML1|ENSG00000199145|hsa-mir-302d|hsa-miR-302d	jt:ENSG00000204542|C6orf15	-	-
AML1|ENSG00000199169|hsa-mir-367|hsa-miR-367	jt:ENSG00000023171|GRAMD1B	yes	-
AML1|ENSG00000199169|hsa-mir-367|hsa-miR-367	jt:ENSG00000069812|HES2	-	-
AML1|ENSG00000199169|hsa-mir-367|hsa-miR-367	jt:ENSG00000081377|CDC14C	-	-
AML1|ENSG00000199169|hsa-mir-367|hsa-miR-367	jt:ENSG00000091664|SLC17A6	yes	yes
AML1|ENSG00000199169|hsa-mir-367|hsa-miR-367	jt:ENSG00000110848|CD69	yes	yes
AML1|ENSG00000199169|hsa-mir-367|hsa-miR-367	jt:ENSG00000128641|MYO1B	yes	yes
AML1|ENSG00000199169|hsa-mir-367|hsa-miR-367	jt:ENSG00000136478|TEX2	yes	yes
AML1|ENSG00000199169|hsa-mir-367|hsa-miR-367	jt:ENSG00000154217|PITPNC1	-	-
AML1|ENSG00000199169|hsa-mir-367|hsa-miR-367	jt:ENSG00000173040|EVC2	-	-
AML1|ENSG00000199169|hsa-mir-367|hsa-miR-367	jt:ENSG00000196186|Q71RF5_HUMAN	-	-
AML1|ENSG00000199169|hsa-mir-367|hsa-miR-367	jt:ENSG00000198106|RUNDC2B	-	-
AML1|ENSG00000199169|hsa-mir-367|hsa-miR-367	jt:ENSG00000198677|KIAA0372	-	-
AML1|ENSG00000199177|hsa-mir-31|hsa-miR-31	jt:ENSG00000013588|GPRC5A	-	-
AML1|ENSG00000199177|hsa-mir-31|hsa-miR-31	jt:ENSG00000073969|NSF	-	-
AML1|ENSG00000199177|hsa-mir-31|hsa-miR-31	jt:ENSG00000100612|DHRS7	-	-
AML1|ENSG00000199177|hsa-mir-31|hsa-miR-31	jt:ENSG00000106483|SFRP4	-	-
AML1|ENSG00000199177|hsa-mir-31|hsa-miR-31	jt:ENSG00000151715|TMEM45B	-	-
AML1|ENSG00000207611|hsa-mir-149|hsa-miR-149	jt:ENSG00000059573|ALDH18A1	-	-
AML1|ENSG00000207611|hsa-mir-149|hsa-miR-149	jt:ENSG00000118816|CCNI	yes	-
AML1|ENSG00000207611|hsa-mir-149|hsa-miR-149	jt:ENSG00000121481|RNF2	yes	-
AML1|ENSG00000207611|hsa-mir-149|hsa-miR-149	jt:ENSG00000128731|HERC2	-	-
AML1|ENSG00000207611|hsa-mir-149|hsa-miR-149	jt:ENSG00000138111|TMEM180	-	-
AML1|ENSG00000207611|hsa-mir-149|hsa-miR-149	jt:ENSG00000157856|C2orf39	-	-
AML1|ENSG00000207611|hsa-mir-149|hsa-miR-149	jt:ENSG00000167994|RAB3IL1	yes	-
AML1|ENSG00000207611|hsa-mir-149|hsa-miR-149	jt:ENSG00000168297|PXK	-	-
AML1|ENSG00000207611|hsa-mir-149|hsa-miR-149	jt:ENSG00000205852|Q6ZWI3_HUMAN	-	-
AML1|ENSG00000207728|hsa-mir-449b|hsa-miR-449b	jt:ENSG00000034239|EFCAB1	-	-
AML1|ENSG00000207728|hsa-mir-449b|hsa-miR-449b	jt:ENSG00000112478|VPS52	-	-
AML1|ENSG00000207728|hsa-mir-449b|hsa-miR-449b	jt:ENSG00000113328|CCNG1	-	-
AML1|ENSG00000207728|hsa-mir-449b|hsa-miR-449b	jt:ENSG00000119782|FKBP1B	yes	yes
AML1|ENSG00000207728|hsa-mir-449b|hsa-miR-449b	jt:ENSG00000131951|LRRC9	-	-
AML1|ENSG00000207728|hsa-mir-449b|hsa-miR-449b	jt:ENSG00000148296|SURF6	-	-
AML1|ENSG00000207728|hsa-mir-449b|hsa-miR-449b	jt:ENSG00000164616|FBXL21	-	-
AML1|ENSG00000207728|hsa-mir-449b|hsa-miR-449b	jt:ENSG00000167965|NM_022372.3	-	-
AML1|ENSG00000207728|hsa-mir-449b|hsa-miR-449b	jt:ENSG00000198719|DLL1	yes	yes
AML1|ENSG00000207777|hsa-mir-10a|hsa-miR-10a	jt:ENSG00000073282|TP73L	-	-
AML1|ENSG00000207777|hsa-mir-10a|hsa-miR-10a	jt:ENSG00000106952|TNFSF8	-	-
AML1|ENSG00000207777|hsa-mir-10a|hsa-miR-10a	jt:ENSG00000114982|NP_060461.3	-	-
AML1|ENSG00000207777|hsa-mir-10a|hsa-miR-10a	jt:ENSG00000147082|CCNB3	-	-
AML1|ENSG00000207777|hsa-mir-10a|hsa-miR-10a	jt:ENSG00000147536|GINS4	-	-
AML1|ENSG00000207777|hsa-mir-10a|hsa-miR-10a	jt:ENSG00000197585|Q5JV89_HUMAN	-	-
AML1|ENSG00000207939|hsa-mir-223|hsa-miR-223	jt:ENSG00000100596|SPTLC2	yes	yes
AML1|ENSG00000207939|hsa-mir-223|hsa-miR-223	jt:ENSG00000104946|TBC1D17	yes	-
AML1|ENSG00000207939|hsa-mir-223|hsa-miR-223	jt:ENSG00000117154|IGSF21	-	-
AML1|ENSG00000207939|hsa-mir-223|hsa-miR-223	jt:ENSG00000118689|FOXO3A	-	yes
AML1|ENSG00000207939|hsa-mir-223|hsa-miR-223	jt:ENSG00000129465|RIPK3	-	-
AML1|ENSG00000207939|hsa-mir-223|hsa-miR-223	jt:ENSG00000133460|SLC2A11	-	-
AML1|ENSG00000207939|hsa-mir-223|hsa-miR-223	jt:ENSG00000134245|WNT2B	-	-
AML1|ENSG00000207939|hsa-mir-223|hsa-miR-223	jt:ENSG00000135374|ELF5	yes	-
AML1|ENSG00000207939|hsa-mir-223|hsa-miR-223	jt:ENSG00000143878|RHOB	yes	-
AML1|ENSG00000207939|hsa-mir-223|hsa-miR-223	jt:ENSG00000170906|NDUFA3	-	-
AML1|ENSG00000207939|hsa-mir-223|hsa-miR-223	jt:ENSG00000179630|C13orf31	-	-
AML1|ENSG00000207939|hsa-mir-223|hsa-miR-223	jt:ENSG00000187726|DNAJB13	-	-
AML1|ENSG00000207939|hsa-mir-223|hsa-miR-223	jt:ENSG00000205502|NP_001007596.1	-	-
AP-1|ENSG00000207567|hsa-mir-142|hsa-miR-142-3p	jt:ENSG00000106540|C7orf36	-	yes
AP-1|ENSG00000207567|hsa-mir-142|hsa-miR-142-3p	jt:ENSG00000113211|PCDHB6	-	-
AP-1|ENSG00000207567|hsa-mir-142|hsa-miR-142-3p	jt:ENSG00000124767|GLO1	-	-
AP-1|ENSG00000207567|hsa-mir-142|hsa-miR-142-3p	jt:ENSG00000134318|ROCK2	yes	yes
AP-1|ENSG00000207567|hsa-mir-142|hsa-miR-142-3p	jt:ENSG00000163254|CRYGC	-	-
AP-1|ENSG00000207567|hsa-mir-142|hsa-miR-142-3p	jt:ENSG00000169213|RAB3B	-	-
AP-1|ENSG00000207567|hsa-mir-142|hsa-miR-142-3p	jt:ENSG00000175197|DDIT3	-	-
AP-1|ENSG00000207567|hsa-mir-142|hsa-miR-142-5p	jt:ENSG00000067533|RRP15	-	-
AP-1|ENSG00000207567|hsa-mir-142|hsa-miR-142-5p	jt:ENSG00000079257|LXN	-	-
AP-1|ENSG00000207567|hsa-mir-142|hsa-miR-142-5p	jt:ENSG00000196793|ZNF239	-	-
AP-1|ENSG00000207752|hsa-mir-199a-1|hsa-miR-199a*	jt:ENSG00000114796|KLHL24	-	-
AP-1|ENSG00000207752|hsa-mir-199a-1|hsa-miR-199a*	jt:ENSG00000119707|RBM25	-	-
AP-1|ENSG00000207752|hsa-mir-199a-1|hsa-miR-199a*	jt:ENSG00000175535|PNLIP	-	-
AP-1|ENSG00000207752|hsa-mir-199a-1|hsa-miR-199a	jt:ENSG00000170430|MGMT	-	-
AP-2ALPHA|ENSG00000207596|hsa-mir-194-2|hsa-miR-194	jt:ENSG00000120727|PAIP2	-	yes
AP-2ALPHA|ENSG00000207596|hsa-mir-194-2|hsa-miR-194	jt:ENSG00000139531|SUOX	-	-
AP-2ALPHA|ENSG00000207596|hsa-mir-194-2|hsa-miR-194	jt:ENSG00000141576|RNF157	-	-
AP-2ALPHA|ENSG00000207596|hsa-mir-194-2|hsa-miR-194	jt:ENSG00000157306|THTPA	-	-
AP-2ALPHA|ENSG00000207596|hsa-mir-194-2|hsa-miR-194	jt:ENSG00000182093|WRB	-	-
AP-2ALPHA|ENSG00000207596|hsa-mir-194-2|hsa-miR-194	jt:ENSG00000198569|SLC34A3	-	-
AP-2ALPHA|ENSG00000207648|hsa-mir-192|hsa-miR-192	jt:ENSG00000163075|NP_001025167.1	-	-
AP-2ALPHA|ENSG00000207648|hsa-mir-192|hsa-miR-192	jt:ENSG00000163636|PSMD6	-	-
AP-2ALPHA|ENSG00000207648|hsa-mir-192|hsa-miR-192	jt:ENSG00000188389|PDCD1	-	-
AP-2ALPHA|ENSG00000207708|hsa-mir-141|hsa-miR-141	jt:ENSG00000010295|NP_542768.1	-	-
AP-2ALPHA|ENSG00000207708|hsa-mir-141|hsa-miR-141	jt:ENSG00000087263|OGFOD1	-	-
AP-2ALPHA|ENSG00000207708|hsa-mir-141|hsa-miR-141	jt:ENSG00000107562|CXCL12	yes	-
AP-2ALPHA|ENSG00000207708|hsa-mir-141|hsa-miR-141	jt:ENSG00000111877|MCM9	-	-
AP-2ALPHA|ENSG00000207708|hsa-mir-141|hsa-miR-141	jt:ENSG00000116497|S100PBP	-	-
AP-2ALPHA|ENSG00000207708|hsa-mir-141|hsa-miR-141	jt:ENSG00000118200|CAMSAP1L1	-	-
AP-2ALPHA|ENSG00000207708|hsa-mir-141|hsa-miR-141	jt:ENSG00000130287|NCAN	yes	-
AP-2ALPHA|ENSG00000207708|hsa-mir-141|hsa-miR-141	jt:ENSG00000133124|IRS4	-	-
AP-2ALPHA|ENSG00000207708|hsa-mir-141|hsa-miR-141	jt:ENSG00000137040|RANBP6	yes	yes
AP-2ALPHA|ENSG00000207708|hsa-mir-141|hsa-miR-141	jt:ENSG00000170385|SLC30A1	-	-
AP-2ALPHA|ENSG00000207708|hsa-mir-141|hsa-miR-141	jt:ENSG00000175175|PPM1E	-	yes
AP-2ALPHA|ENSG00000207708|hsa-mir-141|hsa-miR-141	jt:ENSG00000177981|ASB8	-	-
AP-2ALPHA|ENSG00000207708|hsa-mir-141|hsa-miR-141	jt:ENSG00000205269|Q5T4T1_HUMAN	-	-
AP-2ALPHA|ENSG00000207713|hsa-mir-200c|hsa-miR-200c	jt:ENSG00000006114|AP1GBP1	-	-
AP-2ALPHA|ENSG00000207713|hsa-mir-200c|hsa-miR-200c	jt:ENSG00000035862|TIMP2	yes	-
AP-2ALPHA|ENSG00000207713|hsa-mir-200c|hsa-miR-200c	jt:ENSG00000054277|OPN3	-	-
AP-2ALPHA|ENSG00000207713|hsa-mir-200c|hsa-miR-200c	jt:ENSG00000112851|ERBB2IP	-	-
AP-2ALPHA|ENSG00000207713|hsa-mir-200c|hsa-miR-200c	jt:ENSG00000116285|ERRFI1	yes	-
AP-2ALPHA|ENSG00000207713|hsa-mir-200c|hsa-miR-200c	jt:ENSG00000137040|RANBP6	-	yes
AP-2ALPHA|ENSG00000207713|hsa-mir-200c|hsa-miR-200c	jt:ENSG00000138061|CYP1B1	yes	yes
AP-2ALPHA|ENSG00000207713|hsa-mir-200c|hsa-miR-200c	jt:ENSG00000183873|SCN5A	yes	-
AP-2ALPHA|ENSG00000207713|hsa-mir-200c|hsa-miR-200c	jt:ENSG00000185065|NP_776154.2	-	-
AP-2ALPHA|ENSG00000207713|hsa-mir-200c|hsa-miR-200c	jt:ENSG00000196204|Q6NUR6_HUMAN	-	-
AP-4|ENSG00000199080|hsa-mir-133b|hsa-miR-133b	jt:ENSG00000006114|AP1GBP1	-	-
AP-4|ENSG00000199080|hsa-mir-133b|hsa-miR-133b	jt:ENSG00000163485|ADORA1	-	-
AP-4|ENSG00000207604|hsa-mir-206|hsa-miR-206	jt:ENSG00000074696|PTPLAD1	yes	yes
AP-4|ENSG00000207604|hsa-mir-206|hsa-miR-206	jt:ENSG00000162105|SHANK2	-	-
AP-4|ENSG00000207708|hsa-mir-141|hsa-miR-141	jt:ENSG00000006740|RICH2_HUMAN	-	-
AP-4|ENSG00000207708|hsa-mir-141|hsa-miR-141	jt:ENSG00000171150|SOCS5	-	-
AP-4|ENSG00000207713|hsa-mir-200c|hsa-miR-200c	jt:ENSG00000006114|AP1GBP1	-	-
AP-4|ENSG00000207713|hsa-mir-200c|hsa-miR-200c	jt:ENSG00000008256|PSCD3	yes	-
AP-4|ENSG00000207713|hsa-mir-200c|hsa-miR-200c	jt:ENSG00000112851|ERBB2IP	-	-
AP-4|ENSG00000207713|hsa-mir-200c|hsa-miR-200c	jt:ENSG00000122417|ODF2L	-	-
AP-4|ENSG00000207713|hsa-mir-200c|hsa-miR-200c	jt:ENSG00000164707|SLC13A4	-	-
AP-4|ENSG00000207713|hsa-mir-200c|hsa-miR-200c	jt:ENSG00000183421|RIPK4	-	-
AREB6|ENSG00000198973|hsa-mir-375|hsa-miR-375	jt:ENSG00000088179|PTPN4	yes	-
AREB6|ENSG00000198973|hsa-mir-375|hsa-miR-375	jt:ENSG00000108753|TCF2	-	-
AREB6|ENSG00000198973|hsa-mir-375|hsa-miR-375	jt:ENSG00000117519|CNN3	-	-
AREB6|ENSG00000198973|hsa-mir-375|hsa-miR-375	jt:ENSG00000119440|LCN1L1	-	-
AREB6|ENSG00000198973|hsa-mir-375|hsa-miR-375	jt:ENSG00000123472|ATPAF1	-	-
AREB6|ENSG00000198973|hsa-mir-375|hsa-miR-375	jt:ENSG00000128011|LRFN1	-	-
AREB6|ENSG00000198973|hsa-mir-375|hsa-miR-375	jt:ENSG00000129204|USP6	-	-
AREB6|ENSG00000198973|hsa-mir-375|hsa-miR-375	jt:ENSG00000140479|PCSK6	-	-
AREB6|ENSG00000198973|hsa-mir-375|hsa-miR-375	jt:ENSG00000148702|HABP2	-	-
AREB6|ENSG00000198973|hsa-mir-375|hsa-miR-375	jt:ENSG00000151806|GUF1	-	-
AREB6|ENSG00000198973|hsa-mir-375|hsa-miR-375	jt:ENSG00000162337|LRP5	yes	-
AREB6|ENSG00000198973|hsa-mir-375|hsa-miR-375	jt:ENSG00000163642|XR_017284.1	-	-
AREB6|ENSG00000198973|hsa-mir-375|hsa-miR-375	jt:ENSG00000171885|AQP4	-	-
AREB6|ENSG00000198973|hsa-mir-375|hsa-miR-375	jt:ENSG00000196338|NLGN3	-	-
AREB6|ENSG00000199032|hsa-mir-425|hsa-miR-425-3p	jt:ENSG00000067560|RHOA	-	-
AREB6|ENSG00000199032|hsa-mir-425|hsa-miR-425-3p	jt:ENSG00000130762|ARHGEF16	-	-
AREB6|ENSG00000199032|hsa-mir-425|hsa-miR-425-3p	jt:ENSG00000176046|NUPR1_HUMAN	-	-
AREB6|ENSG00000199032|hsa-mir-425|hsa-miR-425-3p	jt:ENSG00000178538|CA8	-	-
AREB6|ENSG00000199032|hsa-mir-425|hsa-miR-425-3p	jt:ENSG00000198382|UVRAG	-	-
AREB6|ENSG00000199080|hsa-mir-133b|hsa-miR-133b	jt:ENSG00000005884|ITGA3	-	-
AREB6|ENSG00000199080|hsa-mir-133b|hsa-miR-133b	jt:ENSG00000178789|CD300LB	-	-
AREB6|ENSG00000199080|hsa-mir-133b|hsa-miR-133b	jt:ENSG00000197540|GZMM	-	-
AREB6|ENSG00000199161|hsa-mir-126|hsa-miR-126*	jt:ENSG00000003147|ICA1	-	-
AREB6|ENSG00000199161|hsa-mir-126|hsa-miR-126*	jt:ENSG00000112062|MAPK14	-	-
AREB6|ENSG00000199161|hsa-mir-126|hsa-miR-126*	jt:ENSG00000134864|Q9BVM4_HUMAN	-	-
AREB6|ENSG00000199161|hsa-mir-126|hsa-miR-126*	jt:ENSG00000141646|SMAD4	-	-
AREB6|ENSG00000199161|hsa-mir-126|hsa-miR-126*	jt:ENSG00000145439|CBR4	-	-
AREB6|ENSG00000199161|hsa-mir-126|hsa-miR-126*	jt:ENSG00000147003|TMEM27	-	-
AREB6|ENSG00000199161|hsa-mir-126|hsa-miR-126*	jt:ENSG00000158423|RIBC1	-	-
AREB6|ENSG00000199161|hsa-mir-126|hsa-miR-126*	jt:ENSG00000163515|RETNLB	-	-
AREB6|ENSG00000199161|hsa-mir-126|hsa-miR-126*	jt:ENSG00000163918|RFC4	-	-
AREB6|ENSG00000199161|hsa-mir-126|hsa-miR-126*	jt:ENSG00000171858|RPS21	-	-
AREB6|ENSG00000199161|hsa-mir-126|hsa-miR-126*	jt:ENSG00000177599|ZNF491	-	-
AREB6|ENSG00000199161|hsa-mir-126|hsa-miR-126*	jt:ENSG00000181392|C19orf46	-	-
AREB6|ENSG00000199161|hsa-mir-126|hsa-miR-126*	jt:ENSG00000186017|ZNF566	-	-
AREB6|ENSG00000199161|hsa-mir-126|hsa-miR-126*	jt:ENSG00000197696|NMB	-	-
AREB6|ENSG00000199161|hsa-mir-126|hsa-miR-126*	jt:ENSG00000198012|XR_017841.1	-	-
AREB6|ENSG00000199161|hsa-mir-126|hsa-miR-126*	jt:ENSG00000205658|Q6ZUU6_HUMAN	-	-
AREB6|ENSG00000199161|hsa-mir-126|hsa-miR-126*	jt:ENSG00000205808|PPAPDC2	-	-
AREB6|ENSG00000199161|hsa-mir-126|hsa-miR-126	jt:ENSG00000051108|HERPUD1	-	-
AREB6|ENSG00000199161|hsa-mir-126|hsa-miR-126	jt:ENSG00000107758|PPP3CB	-	-
AREB6|ENSG00000199161|hsa-mir-126|hsa-miR-126	jt:ENSG00000141527|CARD14	-	-
AREB6|ENSG00000199161|hsa-mir-126|hsa-miR-126	jt:ENSG00000145675|PIK3R1	-	-
AREB6|ENSG00000199161|hsa-mir-126|hsa-miR-126	jt:ENSG00000146833|TRIM4	-	-
AREB6|ENSG00000199161|hsa-mir-126|hsa-miR-126	jt:ENSG00000147889|CDKN2A	-	-
AREB6|ENSG00000199161|hsa-mir-126|hsa-miR-126	jt:ENSG00000153558|FBXL2	-	-
AREB6|ENSG00000199161|hsa-mir-126|hsa-miR-126	jt:ENSG00000155090|KLF10	-	-
AREB6|ENSG00000199161|hsa-mir-126|hsa-miR-126	jt:ENSG00000165209|STRBP	-	-
AREB6|ENSG00000199161|hsa-mir-126|hsa-miR-126	jt:ENSG00000168703|WFDC12	-	-
AREB6|ENSG00000199161|hsa-mir-126|hsa-miR-126	jt:ENSG00000172889|EGFL7	-	-
AREB6|ENSG00000199161|hsa-mir-126|hsa-miR-126	jt:ENSG00000185504|C17orf70	-	-
AREB6|ENSG00000199161|hsa-mir-126|hsa-miR-126	jt:ENSG00000188402|NP_995324.1	-	-
AREB6|ENSG00000199161|hsa-mir-126|hsa-miR-126	jt:ENSG00000198963|RORB	-	-
AREB6|ENSG00000199177|hsa-mir-31|hsa-miR-31	jt:ENSG00000102471|NDFIP2	-	yes
AREB6|ENSG00000199177|hsa-mir-31|hsa-miR-31	jt:ENSG00000153814|JAZF1	yes	yes
AREB6|ENSG00000199177|hsa-mir-31|hsa-miR-31	jt:ENSG00000162520|SYNC1	-	yes
AREB6|ENSG00000199177|hsa-mir-31|hsa-miR-31	jt:ENSG00000177156|TALDO1	-	yes
AREB6|ENSG00000199177|hsa-mir-31|hsa-miR-31	jt:ENSG00000188199|FAM22B	-	-
AREB6|ENSG00000199177|hsa-mir-31|hsa-miR-31	jt:ENSG00000204043|FAM22C	-	-
AREB6|ENSG00000207568|hsa-mir-203|hsa-miR-203	jt:ENSG00000100376|FAM118A	-	-
AREB6|ENSG00000207568|hsa-mir-203|hsa-miR-203	jt:ENSG00000110777|POU2AF1	-	-
AREB6|ENSG00000207568|hsa-mir-203|hsa-miR-203	jt:ENSG00000125347|IRF1	-	-
AREB6|ENSG00000207568|hsa-mir-203|hsa-miR-203	jt:ENSG00000135114|OASL	-	-
AREB6|ENSG00000207568|hsa-mir-203|hsa-miR-203	jt:ENSG00000138802|SEC24B	-	-
AREB6|ENSG00000207568|hsa-mir-203|hsa-miR-203	jt:ENSG00000153575|TUBGCP5	-	-
AREB6|ENSG00000207568|hsa-mir-203|hsa-miR-203	jt:ENSG00000173698|GPR64	-	-
AREB6|ENSG00000207568|hsa-mir-203|hsa-miR-203	jt:ENSG00000188483|IER5L	-	-
AREB6|ENSG00000207568|hsa-mir-203|hsa-miR-203	jt:ENSG00000197701|ZNF595	-	-
AREB6|ENSG00000207572|hsa-mir-363|hsa-miR-363	jt:ENSG00000116032|GRIN3B	-	-
AREB6|ENSG00000207572|hsa-mir-363|hsa-miR-363	jt:ENSG00000125351|UPF3B	-	-
AREB6|ENSG00000207572|hsa-mir-363|hsa-miR-363	jt:ENSG00000144583|MARCH4	yes	-
AREB6|ENSG00000207572|hsa-mir-363|hsa-miR-363	jt:ENSG00000180104|EXOC3	-	-
AREB6|ENSG00000207572|hsa-mir-363|hsa-miR-363	jt:ENSG00000197713|RPE	-	-
AREB6|ENSG00000207572|hsa-mir-363|hsa-miR-363	jt:ENSG00000205875|LOC197350	-	-
AREB6|ENSG00000207596|hsa-mir-194-2|hsa-miR-194	jt:ENSG00000087085|ACHE	-	-
AREB6|ENSG00000207596|hsa-mir-194-2|hsa-miR-194	jt:ENSG00000147536|GINS4	-	-
AREB6|ENSG00000207596|hsa-mir-194-2|hsa-miR-194	jt:ENSG00000150201|FXYD4	-	-
AREB6|ENSG00000207596|hsa-mir-194-2|hsa-miR-194	jt:ENSG00000169031|COL4A3	-	-
AREB6|ENSG00000207596|hsa-mir-194-2|hsa-miR-194	jt:ENSG00000169239|CA5B	yes	-
AREB6|ENSG00000207596|hsa-mir-194-2|hsa-miR-194	jt:ENSG00000174628|IQCK	-	-
AREB6|ENSG00000207602|hsa-mir-106a|hsa-miR-106a	jt:ENSG00000011454|RABGAP1	-	yes
AREB6|ENSG00000207602|hsa-mir-106a|hsa-miR-106a	jt:ENSG00000027697|IFNGR1	-	-
AREB6|ENSG00000207602|hsa-mir-106a|hsa-miR-106a	jt:ENSG00000050405|LIMA1	yes	yes
AREB6|ENSG00000207602|hsa-mir-106a|hsa-miR-106a	jt:ENSG00000115561|VPS24	-	-
AREB6|ENSG00000207602|hsa-mir-106a|hsa-miR-106a	jt:ENSG00000124762|CDKN1A	yes	yes
AREB6|ENSG00000207602|hsa-mir-106a|hsa-miR-106a	jt:ENSG00000132975|GPR12	-	-
AREB6|ENSG00000207602|hsa-mir-106a|hsa-miR-106a	jt:ENSG00000147036|LANCL3	-	-
AREB6|ENSG00000207602|hsa-mir-106a|hsa-miR-106a	jt:ENSG00000147536|GINS4	-	-
AREB6|ENSG00000207602|hsa-mir-106a|hsa-miR-106a	jt:ENSG00000148481|C10orf97	-	yes
AREB6|ENSG00000207602|hsa-mir-106a|hsa-miR-106a	jt:ENSG00000163513|TGFBR2	yes	yes
AREB6|ENSG00000207602|hsa-mir-106a|hsa-miR-106a	jt:ENSG00000169662|NP_997357.1	-	-
AREB6|ENSG00000207602|hsa-mir-106a|hsa-miR-106a	jt:ENSG00000171885|AQP4	-	yes
AREB6|ENSG00000207602|hsa-mir-106a|hsa-miR-106a	jt:ENSG00000185722|ANKFY1	yes	yes
AREB6|ENSG00000207602|hsa-mir-106a|hsa-miR-106a	jt:ENSG00000196460|Q6ZNB4_HUMAN	-	-
AREB6|ENSG00000207604|hsa-mir-206|hsa-miR-206	jt:ENSG00000094841|UPRT	-	-
AREB6|ENSG00000207604|hsa-mir-206|hsa-miR-206	jt:ENSG00000106034|NP_079189.3	-	yes
AREB6|ENSG00000207604|hsa-mir-206|hsa-miR-206	jt:ENSG00000166747|AP1G1	-	yes
AREB6|ENSG00000207630|hsa-mir-7-3|hsa-miR-7	jt:ENSG00000105556|NP_060020.1	-	-
AREB6|ENSG00000207630|hsa-mir-7-3|hsa-miR-7	jt:ENSG00000112706|IMPG1	-	-
AREB6|ENSG00000207630|hsa-mir-7-3|hsa-miR-7	jt:ENSG00000118473|SGIP1	-	-
AREB6|ENSG00000207630|hsa-mir-7-3|hsa-miR-7	jt:ENSG00000123342|MMP19	-	yes
AREB6|ENSG00000207630|hsa-mir-7-3|hsa-miR-7	jt:ENSG00000138785|INTS12	-	-
AREB6|ENSG00000207630|hsa-mir-7-3|hsa-miR-7	jt:ENSG00000141161|UNC45B	-	-
AREB6|ENSG00000207630|hsa-mir-7-3|hsa-miR-7	jt:ENSG00000158006|PAFAH2	-	yes
AREB6|ENSG00000207630|hsa-mir-7-3|hsa-miR-7	jt:ENSG00000166260|COX11	yes	yes
AREB6|ENSG00000207630|hsa-mir-7-3|hsa-miR-7	jt:ENSG00000169474|SPRR1A	-	-
AREB6|ENSG00000207630|hsa-mir-7-3|hsa-miR-7	jt:ENSG00000177992|C9orf79	-	-
AREB6|ENSG00000207630|hsa-mir-7-3|hsa-miR-7	jt:ENSG00000178980|SEPW1	-	-
AREB6|ENSG00000207630|hsa-mir-7-3|hsa-miR-7	jt:ENSG00000185591|SP1	yes	yes
AREB6|ENSG00000207630|hsa-mir-7-3|hsa-miR-7	jt:ENSG00000203747|FCGR3A	-	yes
AREB6|ENSG00000207630|hsa-mir-7-3|hsa-miR-7	jt:ENSG00000205658|Q6ZUU6_HUMAN	-	-
AREB6|ENSG00000207648|hsa-mir-192|hsa-miR-192	jt:ENSG00000066322|ELOVL1	-	-
AREB6|ENSG00000207648|hsa-mir-192|hsa-miR-192	jt:ENSG00000109079|TNFAIP1	-	-
AREB6|ENSG00000207648|hsa-mir-192|hsa-miR-192	jt:ENSG00000163075|NP_001025167.1	-	-
AREB6|ENSG00000207648|hsa-mir-192|hsa-miR-192	jt:ENSG00000181437|XR_017773.1	-	-
AREB6|ENSG00000207648|hsa-mir-192|hsa-miR-192	jt:ENSG00000188389|PDCD1	-	-
AREB6|ENSG00000207710|hsa-mir-20b|hsa-miR-20b	jt:ENSG00000011454|RABGAP1	-	yes
AREB6|ENSG00000207710|hsa-mir-20b|hsa-miR-20b	jt:ENSG00000050405|LIMA1	yes	yes
AREB6|ENSG00000207710|hsa-mir-20b|hsa-miR-20b	jt:ENSG00000115561|VPS24	-	-
AREB6|ENSG00000207710|hsa-mir-20b|hsa-miR-20b	jt:ENSG00000119125|GDA	yes	yes
AREB6|ENSG00000207710|hsa-mir-20b|hsa-miR-20b	jt:ENSG00000124762|CDKN1A	yes	yes
AREB6|ENSG00000207710|hsa-mir-20b|hsa-miR-20b	jt:ENSG00000132975|GPR12	-	-
AREB6|ENSG00000207710|hsa-mir-20b|hsa-miR-20b	jt:ENSG00000135801|TAF5L	-	yes
AREB6|ENSG00000207710|hsa-mir-20b|hsa-miR-20b	jt:ENSG00000143727|ACP1	-	-
AREB6|ENSG00000207710|hsa-mir-20b|hsa-miR-20b	jt:ENSG00000144645|OSBPL10	-	yes
AREB6|ENSG00000207710|hsa-mir-20b|hsa-miR-20b	jt:ENSG00000147036|LANCL3	-	-
AREB6|ENSG00000207710|hsa-mir-20b|hsa-miR-20b	jt:ENSG00000163513|TGFBR2	yes	yes
AREB6|ENSG00000207710|hsa-mir-20b|hsa-miR-20b	jt:ENSG00000170390|DCLK2	-	-
AREB6|ENSG00000207710|hsa-mir-20b|hsa-miR-20b	jt:ENSG00000196460|Q6ZNB4_HUMAN	-	-
AREB6|ENSG00000207732|hsa-mir-218-1|hsa-miR-218	jt:ENSG00000085978|ATG16L1	-	-
AREB6|ENSG00000207732|hsa-mir-218-1|hsa-miR-218	jt:ENSG00000138604|GLCE	yes	yes
AREB6|ENSG00000207732|hsa-mir-218-1|hsa-miR-218	jt:ENSG00000170516|COX7B2	-	-
AREB6|ENSG00000207732|hsa-mir-218-1|hsa-miR-218	jt:ENSG00000184434|LRRC19	-	-
AREB6|ENSG00000207732|hsa-mir-218-1|hsa-miR-218	jt:ENSG00000185053|SGCZ	yes	yes
AREB6|ENSG00000207732|hsa-mir-218-1|hsa-miR-218	jt:ENSG00000185504|C17orf70	yes	-
AREB6|ENSG00000207732|hsa-mir-218-1|hsa-miR-218	jt:ENSG00000188428|TXNDC5	yes	yes
AREB6|ENSG00000207732|hsa-mir-218-1|hsa-miR-218	jt:ENSG00000198589|LRBA	-	-
AREB6|ENSG00000207732|hsa-mir-218-1|hsa-miR-218	jt:ENSG00000204241|Q6ZUU8_HUMAN	-	-
AREB6|ENSG00000207819|hsa-mir-9-3|hsa-miR-9*	jt:ENSG00000054967|TNFRSF19L	-	-
AREB6|ENSG00000207819|hsa-mir-9-3|hsa-miR-9*	jt:ENSG00000102904|TSNAXIP1	-	-
AREB6|ENSG00000207819|hsa-mir-9-3|hsa-miR-9*	jt:ENSG00000124785|NRN1	-	-
AREB6|ENSG00000207819|hsa-mir-9-3|hsa-miR-9*	jt:ENSG00000132793|LPIN3	-	-
AREB6|ENSG00000207819|hsa-mir-9-3|hsa-miR-9*	jt:ENSG00000135324|C6orf117	-	-
AREB6|ENSG00000207819|hsa-mir-9-3|hsa-miR-9*	jt:ENSG00000140505|CYP1A2	-	-
AREB6|ENSG00000207819|hsa-mir-9-3|hsa-miR-9*	jt:ENSG00000143940|Q6ZMW3_HUMAN	-	-
AREB6|ENSG00000207819|hsa-mir-9-3|hsa-miR-9*	jt:ENSG00000159199|ATP5G1	-	-
AREB6|ENSG00000207819|hsa-mir-9-3|hsa-miR-9*	jt:ENSG00000172164|SNTB1	-	-
AREB6|ENSG00000207819|hsa-mir-9-3|hsa-miR-9*	jt:ENSG00000188199|FAM22B	-	-
AREB6|ENSG00000207819|hsa-mir-9-3|hsa-miR-9	jt:ENSG00000044115|CTNNA1	yes	-
AREB6|ENSG00000207819|hsa-mir-9-3|hsa-miR-9	jt:ENSG00000100376|FAM118A	yes	-
AREB6|ENSG00000207819|hsa-mir-9-3|hsa-miR-9	jt:ENSG00000124608|AARS2	-	-
AREB6|ENSG00000207819|hsa-mir-9-3|hsa-miR-9	jt:ENSG00000133800|XLKD1	-	yes
AREB6|ENSG00000207819|hsa-mir-9-3|hsa-miR-9	jt:ENSG00000137709|POU2F3	yes	yes
AREB6|ENSG00000207819|hsa-mir-9-3|hsa-miR-9	jt:ENSG00000149499|EML3	-	-
AREB6|ENSG00000207819|hsa-mir-9-3|hsa-miR-9	jt:ENSG00000159797|C9orf144	-	-
AREB6|ENSG00000207819|hsa-mir-9-3|hsa-miR-9	jt:ENSG00000168781|HISPPD2A	yes	-
AREB6|ENSG00000207819|hsa-mir-9-3|hsa-miR-9	jt:ENSG00000177283|FZD8	-	-
AREB6|ENSG00000207819|hsa-mir-9-3|hsa-miR-9	jt:ENSG00000178538|CA8	-	-
AREB6|ENSG00000208017|hsa-mir-140|hsa-miR-140	jt:ENSG00000086232|EIF2AK1	-	-
AREB6|ENSG00000208017|hsa-mir-140|hsa-miR-140	jt:ENSG00000101290|CDS2	-	-
AREB6|ENSG00000208017|hsa-mir-140|hsa-miR-140	jt:ENSG00000106780|MEGF9	-	-
AREB6|ENSG00000208017|hsa-mir-140|hsa-miR-140	jt:ENSG00000118898|PPL	-	-
AREB6|ENSG00000208017|hsa-mir-140|hsa-miR-140	jt:ENSG00000154096|THY1	-	-
AREB6|ENSG00000208017|hsa-mir-140|hsa-miR-140	jt:ENSG00000156925|ZIC3	-	-
AREB6|ENSG00000208017|hsa-mir-140|hsa-miR-140	jt:ENSG00000159650|UROC1	-	-
AREB6|ENSG00000208017|hsa-mir-140|hsa-miR-140	jt:ENSG00000165168|CYBB	-	-
AREB6|ENSG00000208017|hsa-mir-140|hsa-miR-140	jt:ENSG00000182490|TSSK2	-	-
AREB6|ENSG00000208017|hsa-mir-140|hsa-miR-140	jt:ENSG00000190245|Q8N7M3_HUMAN	-	-
AREB6|ENSG00000208017|hsa-mir-140|hsa-miR-140	jt:ENSG00000197448|GSTK1	-	-
ATF-1|ENSG00000199121|hsa-mir-26b|hsa-miR-26b	jt:ENSG00000135365|PHF21A	yes	yes
ATF-1|ENSG00000199121|hsa-mir-26b|hsa-miR-26b	jt:ENSG00000143643|TTC13	yes	yes
ATF-1|ENSG00000199121|hsa-mir-26b|hsa-miR-26b	jt:ENSG00000173027|WBP1	-	-
ATF-1|ENSG00000199153|hsa-mir-30d|hsa-miR-30d	jt:ENSG00000102098|SCML2	-	yes
ATF-1|ENSG00000199153|hsa-mir-30d|hsa-miR-30d	jt:ENSG00000133627|ACTR3B	-	-
ATF-1|ENSG00000199153|hsa-mir-30d|hsa-miR-30d	jt:ENSG00000186594|NP_116284.2	-	-
ATF-1|ENSG00000207581|hsa-mir-199b|hsa-miR-199b	jt:ENSG00000108515|ENO3	-	-
ATF-1|ENSG00000207582|hsa-mir-30b|hsa-miR-30b	jt:ENSG00000102098|SCML2	-	yes
ATF-1|ENSG00000207582|hsa-mir-30b|hsa-miR-30b	jt:ENSG00000133627|ACTR3B	-	-
ATF-1|ENSG00000207582|hsa-mir-30b|hsa-miR-30b	jt:ENSG00000186594|NP_116284.2	-	-
ATF-1|ENSG00000207949|hsa-mir-214|hsa-miR-214	jt:ENSG00000149201|CCDC81	-	-
ATF-1|ENSG00000207953|hsa-mir-212|hsa-miR-212	jt:ENSG00000170689|HOXB9	-	-
ATF-1|ENSG00000207953|hsa-mir-212|hsa-miR-212	jt:ENSG00000188290|HES4	-	-
ATF-1|ENSG00000208024|hsa-mir-199a-2|hsa-miR-199a*	jt:ENSG00000100109|TFIP11	-	-
ATF-1|ENSG00000208024|hsa-mir-199a-2|hsa-miR-199a*	jt:ENSG00000182712|MTCP1	-	-
ATF-1|ENSG00000208024|hsa-mir-199a-2|hsa-miR-199a	jt:ENSG00000108515|ENO3	-	-
ATF6|ENSG00000207581|hsa-mir-199b|hsa-miR-199b	jt:ENSG00000206198|NR_001535.1	-	-
ATF6|ENSG00000207752|hsa-mir-199a-1|hsa-miR-199a*	jt:ENSG00000132549|VPS13B	-	-
ATF6|ENSG00000207752|hsa-mir-199a-1|hsa-miR-199a*	jt:ENSG00000179151|EDC3	-	-
ATF6|ENSG00000207752|hsa-mir-199a-1|hsa-miR-199a*	jt:ENSG00000182712|MTCP1	-	-
ATF6|ENSG00000207752|hsa-mir-199a-1|hsa-miR-199a*	jt:ENSG00000188384|Q6ZUQ5_HUMAN	-	-
ATF6|ENSG00000207752|hsa-mir-199a-1|hsa-miR-199a*	jt:ENSG00000198718|KIAA0423	-	-
ATF6|ENSG00000207752|hsa-mir-199a-1|hsa-miR-199a*	jt:ENSG00000205271|Q6ZUQ5_HUMAN	-	-
ATF6|ENSG00000207752|hsa-mir-199a-1|hsa-miR-199a*	jt:ENSG00000205275|Q6ZUQ5_HUMAN	-	-
ATF6|ENSG00000207752|hsa-mir-199a-1|hsa-miR-199a	jt:ENSG00000206198|NR_001535.1	-	-
ATF6|ENSG00000207949|hsa-mir-214|hsa-miR-214	jt:ENSG00000167468|GPX4	-	yes
ATF6|ENSG00000207953|hsa-mir-212|hsa-miR-212	jt:ENSG00000160882|CYP11B1	-	-
ATF6|ENSG00000207953|hsa-mir-212|hsa-miR-212	jt:ENSG00000170689|HOXB9	-	-
ATF6|ENSG00000207953|hsa-mir-212|hsa-miR-212	jt:ENSG00000173848|NET1	-	yes
ATF6|ENSG00000207953|hsa-mir-212|hsa-miR-212	jt:ENSG00000182077|PTCHD3	-	-
ATF6|ENSG00000208024|hsa-mir-199a-2|hsa-miR-199a*	jt:ENSG00000132549|VPS13B	-	-
ATF6|ENSG00000208024|hsa-mir-199a-2|hsa-miR-199a*	jt:ENSG00000179151|EDC3	-	-
ATF6|ENSG00000208024|hsa-mir-199a-2|hsa-miR-199a*	jt:ENSG00000182712|MTCP1	-	-
ATF6|ENSG00000208024|hsa-mir-199a-2|hsa-miR-199a*	jt:ENSG00000188384|Q6ZUQ5_HUMAN	-	-
ATF6|ENSG00000208024|hsa-mir-199a-2|hsa-miR-199a*	jt:ENSG00000198718|KIAA0423	-	-
ATF6|ENSG00000208024|hsa-mir-199a-2|hsa-miR-199a*	jt:ENSG00000205271|Q6ZUQ5_HUMAN	-	-
ATF6|ENSG00000208024|hsa-mir-199a-2|hsa-miR-199a*	jt:ENSG00000205275|Q6ZUQ5_HUMAN	-	-
ATF6|ENSG00000208024|hsa-mir-199a-2|hsa-miR-199a	jt:ENSG00000206198|NR_001535.1	-	-
BACH2|ENSG00000198973|hsa-mir-375|hsa-miR-375	jt:ENSG00000117000|RLF	-	-
BACH2|ENSG00000198973|hsa-mir-375|hsa-miR-375	jt:ENSG00000143772|ITPKB	yes	-
BACH2|ENSG00000198973|hsa-mir-375|hsa-miR-375	jt:ENSG00000148702|HABP2	-	-
BACH2|ENSG00000198973|hsa-mir-375|hsa-miR-375	jt:ENSG00000151458|ANKRD50	-	-
BACH2|ENSG00000198973|hsa-mir-375|hsa-miR-375	jt:ENSG00000178110|Q8N9G9_HUMAN	-	-
BACH2|ENSG00000198973|hsa-mir-375|hsa-miR-375	jt:ENSG00000183649|Q8NFX8_HUMAN	-	-
BACH2|ENSG00000199059|hsa-mir-135b|hsa-miR-135b	jt:ENSG00000095752|IL11	-	-
BACH2|ENSG00000199059|hsa-mir-135b|hsa-miR-135b	jt:ENSG00000102181|CD99L2	-	-
BACH2|ENSG00000199059|hsa-mir-135b|hsa-miR-135b	jt:ENSG00000125827|TXNDC13	-	-
BACH2|ENSG00000199059|hsa-mir-135b|hsa-miR-135b	jt:ENSG00000164935|TM7SF4	-	-
BACH2|ENSG00000199059|hsa-mir-135b|hsa-miR-135b	jt:ENSG00000167861|C17orf28	-	-
BACH2|ENSG00000199059|hsa-mir-135b|hsa-miR-135b	jt:ENSG00000173153|ESRRA	yes	yes
BACH2|ENSG00000199059|hsa-mir-135b|hsa-miR-135b	jt:ENSG00000184654|YV006_HUMAN	-	-
BACH2|ENSG00000199059|hsa-mir-135b|hsa-miR-135b	jt:ENSG00000188100|FAM25_HUMAN	-	-
BACH2|ENSG00000199059|hsa-mir-135b|hsa-miR-135b	jt:ENSG00000197415|VEPH1	-	-
BACH2|ENSG00000199059|hsa-mir-135b|hsa-miR-135b	jt:ENSG00000198246|SLC29A3	-	-
BACH2|ENSG00000207731|hsa-mir-506|hsa-miR-506	jt:ENSG00000065361|ERBB3	-	-
BACH2|ENSG00000207731|hsa-mir-506|hsa-miR-506	jt:ENSG00000110711|AIP	-	-
BACH2|ENSG00000207731|hsa-mir-506|hsa-miR-506	jt:ENSG00000132463|GRSF1	yes	-
BACH2|ENSG00000207731|hsa-mir-506|hsa-miR-506	jt:ENSG00000136826|KLF4	yes	-
BACH2|ENSG00000207731|hsa-mir-506|hsa-miR-506	jt:ENSG00000167600|CYP2S1	-	-
BACH2|ENSG00000207731|hsa-mir-506|hsa-miR-506	jt:ENSG00000173349|SFT2D3	-	-
BRCA1|ENSG00000207624|hsa-mir-194-1|hsa-miR-194	jt:ENSG00000085872|CHERP	-	-
BRCA1|ENSG00000207624|hsa-mir-194-1|hsa-miR-194	jt:ENSG00000122862|SRGN	-	-
BRCA1|ENSG00000207624|hsa-mir-194-1|hsa-miR-194	jt:ENSG00000137100|DCTN3	-	-
BRCA1|ENSG00000207624|hsa-mir-194-1|hsa-miR-194	jt:ENSG00000147536|GINS4	-	-
BRCA1|ENSG00000207624|hsa-mir-194-1|hsa-miR-194	jt:ENSG00000160712|IL6R	-	-
BRCA1|ENSG00000207624|hsa-mir-194-1|hsa-miR-194	jt:ENSG00000164711|LPAL2	-	-
BRCA1|ENSG00000207624|hsa-mir-194-1|hsa-miR-194	jt:ENSG00000165028|NIPSNAP3B	-	-
BRCA1|ENSG00000207624|hsa-mir-194-1|hsa-miR-194	jt:ENSG00000169239|CA5B	yes	-
BRCA1|ENSG00000207777|hsa-mir-10a|hsa-miR-10a	jt:ENSG00000114982|NP_060461.3	-	-
BRCA1|ENSG00000207777|hsa-mir-10a|hsa-miR-10a	jt:ENSG00000147536|GINS4	-	-
C-REL|ENSG00000198972|hsa-let-7e|hsa-let-7e	jt:ENSG00000023902|PLEKHO1	yes	-
C-REL|ENSG00000198972|hsa-let-7e|hsa-let-7e	jt:ENSG00000071967|CYBRD1	-	-
C-REL|ENSG00000198972|hsa-let-7e|hsa-let-7e	jt:ENSG00000072501|SMC1A	yes	yes
C-REL|ENSG00000198972|hsa-let-7e|hsa-let-7e	jt:ENSG00000082153|BZW1	yes	-
C-REL|ENSG00000198972|hsa-let-7e|hsa-let-7e	jt:ENSG00000105419|Q99687-2	-	yes
C-REL|ENSG00000198972|hsa-let-7e|hsa-let-7e	jt:ENSG00000118503|TNFAIP3	yes	-
C-REL|ENSG00000198972|hsa-let-7e|hsa-let-7e	jt:ENSG00000125084|WNT1	yes	yes
C-REL|ENSG00000198972|hsa-let-7e|hsa-let-7e	jt:ENSG00000135912|TTLL4	yes	-
C-REL|ENSG00000198972|hsa-let-7e|hsa-let-7e	jt:ENSG00000143851|PTPN7	-	-
C-REL|ENSG00000198972|hsa-let-7e|hsa-let-7e	jt:ENSG00000150593|PDCD4	-	yes
C-REL|ENSG00000198972|hsa-let-7e|hsa-let-7e	jt:ENSG00000158615|PPP1R15B	yes	yes
C-REL|ENSG00000198972|hsa-let-7e|hsa-let-7e	jt:ENSG00000168952|STXBP6	-	-
C-REL|ENSG00000198972|hsa-let-7e|hsa-let-7e	jt:ENSG00000177410|Q5QHF1_HUMAN	-	-
C-REL|ENSG00000198972|hsa-let-7e|hsa-let-7e	jt:ENSG00000187681|ORM1	-	-
C-REL|ENSG00000198972|hsa-let-7e|hsa-let-7e	jt:ENSG00000198929|NOS1AP	-	-
C-REL|ENSG00000198972|hsa-let-7e|hsa-let-7e	jt:ENSG00000204154|ORM2	-	-
C-REL|ENSG00000199017|hsa-mir-1-1|hsa-miR-1	jt:ENSG00000002834|LASP1	yes	yes
C-REL|ENSG00000199017|hsa-mir-1-1|hsa-miR-1	jt:ENSG00000107854|TNKS2	yes	yes
C-REL|ENSG00000199017|hsa-mir-1-1|hsa-miR-1	jt:ENSG00000125695|STRAD_HUMAN	-	-
C-REL|ENSG00000199017|hsa-mir-1-1|hsa-miR-1	jt:ENSG00000131269|ABCB7	-	-
C-REL|ENSG00000199017|hsa-mir-1-1|hsa-miR-1	jt:ENSG00000136297|MMD2	yes	-
C-REL|ENSG00000199017|hsa-mir-1-1|hsa-miR-1	jt:ENSG00000162105|SHANK2	-	-
C-REL|ENSG00000199036|hsa-mir-219-1|hsa-miR-219	jt:ENSG00000095066|HOOK2	-	-
C-REL|ENSG00000199036|hsa-mir-219-1|hsa-miR-219	jt:ENSG00000101200|AVP	-	-
C-REL|ENSG00000199036|hsa-mir-219-1|hsa-miR-219	jt:ENSG00000108702|CCL1	-	-
C-REL|ENSG00000199036|hsa-mir-219-1|hsa-miR-219	jt:ENSG00000113643|RARS	-	-
C-REL|ENSG00000199036|hsa-mir-219-1|hsa-miR-219	jt:ENSG00000114982|NP_060461.3	-	-
C-REL|ENSG00000199036|hsa-mir-219-1|hsa-miR-219	jt:ENSG00000118496|FBXO30	-	-
C-REL|ENSG00000199036|hsa-mir-219-1|hsa-miR-219	jt:ENSG00000119508|NR4A3	-	-
C-REL|ENSG00000199036|hsa-mir-219-1|hsa-miR-219	jt:ENSG00000154274|C4orf19	-	-
C-REL|ENSG00000199036|hsa-mir-219-1|hsa-miR-219	jt:ENSG00000161031|PGLYRP2	-	-
C-REL|ENSG00000199036|hsa-mir-219-1|hsa-miR-219	jt:ENSG00000171855|IFNB1	-	-
C-REL|ENSG00000199036|hsa-mir-219-1|hsa-miR-219	jt:ENSG00000179387|ELMOD2	-	-
C-REL|ENSG00000199036|hsa-mir-219-1|hsa-miR-219	jt:ENSG00000180881|CAPS2	-	-
C-REL|ENSG00000199036|hsa-mir-219-1|hsa-miR-219	jt:ENSG00000181817|LSM10	-	-
C-REL|ENSG00000199036|hsa-mir-219-1|hsa-miR-219	jt:ENSG00000183018|SPNS2	-	-
C-REL|ENSG00000199036|hsa-mir-219-1|hsa-miR-219	jt:ENSG00000186187|ZNRF1	-	-
C-REL|ENSG00000199036|hsa-mir-219-1|hsa-miR-219	jt:ENSG00000187095|LILRA2	-	-
C-REL|ENSG00000199036|hsa-mir-219-1|hsa-miR-219	jt:ENSG00000189325|NP_001010903.2	-	-
C-REL|ENSG00000199036|hsa-mir-219-1|hsa-miR-219	jt:ENSG00000197077|Q5THZ5_HUMAN	-	-
C-REL|ENSG00000199077|hsa-mir-129-2|hsa-miR-129	jt:ENSG00000147316|MCPH1	-	-
C-REL|ENSG00000199077|hsa-mir-129-2|hsa-miR-129	jt:ENSG00000162105|SHANK2	-	-
C-REL|ENSG00000199077|hsa-mir-129-2|hsa-miR-129	jt:ENSG00000163781|TOPBP1	-	-
C-REL|ENSG00000199077|hsa-mir-129-2|hsa-miR-129	jt:ENSG00000198929|NOS1AP	-	-
C-REL|ENSG00000199122|hsa-mir-148b|hsa-miR-148b	jt:ENSG00000015592|STMN4	-	-
C-REL|ENSG00000199122|hsa-mir-148b|hsa-miR-148b	jt:ENSG00000069956|MAPK6	-	-
C-REL|ENSG00000199122|hsa-mir-148b|hsa-miR-148b	jt:ENSG00000070985|TRPM5	-	-
C-REL|ENSG00000199122|hsa-mir-148b|hsa-miR-148b	jt:ENSG00000106511|MEOX2	yes	yes
C-REL|ENSG00000199122|hsa-mir-148b|hsa-miR-148b	jt:ENSG00000118263|KLF7	-	-
C-REL|ENSG00000199122|hsa-mir-148b|hsa-miR-148b	jt:ENSG00000122034|GTF3A	-	-
C-REL|ENSG00000199122|hsa-mir-148b|hsa-miR-148b	jt:ENSG00000124313|IQSEC2	-	-
C-REL|ENSG00000199122|hsa-mir-148b|hsa-miR-148b	jt:ENSG00000125084|WNT1	yes	yes
C-REL|ENSG00000199122|hsa-mir-148b|hsa-miR-148b	jt:ENSG00000130052|STARD8	-	-
C-REL|ENSG00000199122|hsa-mir-148b|hsa-miR-148b	jt:ENSG00000131269|ABCB7	yes	-
C-REL|ENSG00000199122|hsa-mir-148b|hsa-miR-148b	jt:ENSG00000137073|UBAP2	-	-
C-REL|ENSG00000199122|hsa-mir-148b|hsa-miR-148b	jt:ENSG00000142700|DMRTA2	-	-
C-REL|ENSG00000199122|hsa-mir-148b|hsa-miR-148b	jt:ENSG00000147684|NDUFB9	-	-
C-REL|ENSG00000199122|hsa-mir-148b|hsa-miR-148b	jt:ENSG00000155111|CDC2L6	yes	yes
C-REL|ENSG00000199122|hsa-mir-148b|hsa-miR-148b	jt:ENSG00000161638|ITGA5	yes	yes
C-REL|ENSG00000199122|hsa-mir-148b|hsa-miR-148b	jt:ENSG00000162191|SAKS1_HUMAN	-	-
C-REL|ENSG00000199122|hsa-mir-148b|hsa-miR-148b	jt:ENSG00000170989|EDG1	-	yes
C-REL|ENSG00000199122|hsa-mir-148b|hsa-miR-148b	jt:ENSG00000180176|TH	-	-
C-REL|ENSG00000199122|hsa-mir-148b|hsa-miR-148b	jt:ENSG00000187010|RHD	-	-
C-REL|ENSG00000199122|hsa-mir-148b|hsa-miR-148b	jt:ENSG00000189180|ZNF33A	-	-
C-REL|ENSG00000199122|hsa-mir-148b|hsa-miR-148b	jt:ENSG00000196972|Q86V52_HUMAN	-	-
C-REL|ENSG00000199122|hsa-mir-148b|hsa-miR-148b	jt:ENSG00000198964|SGMS1	-	yes
C-REL|ENSG00000199161|hsa-mir-126|hsa-miR-126*	jt:ENSG00000008382|MPND	-	-
C-REL|ENSG00000199161|hsa-mir-126|hsa-miR-126*	jt:ENSG00000056998|GYG2	-	-
C-REL|ENSG00000199161|hsa-mir-126|hsa-miR-126*	jt:ENSG00000103540|CE110_HUMAN	-	-
C-REL|ENSG00000199161|hsa-mir-126|hsa-miR-126*	jt:ENSG00000104953|TLE6	-	-
C-REL|ENSG00000199161|hsa-mir-126|hsa-miR-126*	jt:ENSG00000112062|MAPK14	-	-
C-REL|ENSG00000199161|hsa-mir-126|hsa-miR-126*	jt:ENSG00000117594|HSD11B1	-	-
C-REL|ENSG00000199161|hsa-mir-126|hsa-miR-126*	jt:ENSG00000122965|RBM19	-	-
C-REL|ENSG00000199161|hsa-mir-126|hsa-miR-126*	jt:ENSG00000125734|NM_001080452.1	-	-
C-REL|ENSG00000199161|hsa-mir-126|hsa-miR-126*	jt:ENSG00000130724|CHMP2A	-	-
C-REL|ENSG00000199161|hsa-mir-126|hsa-miR-126*	jt:ENSG00000133116|KL	-	-
C-REL|ENSG00000199161|hsa-mir-126|hsa-miR-126*	jt:ENSG00000152078|TMEM56	-	-
C-REL|ENSG00000199161|hsa-mir-126|hsa-miR-126*	jt:ENSG00000158423|RIBC1	-	-
C-REL|ENSG00000199161|hsa-mir-126|hsa-miR-126*	jt:ENSG00000169016|E2F6	-	-
C-REL|ENSG00000199161|hsa-mir-126|hsa-miR-126*	jt:ENSG00000169131|ZNF354A	-	-
C-REL|ENSG00000199161|hsa-mir-126|hsa-miR-126*	jt:ENSG00000173545|ZNF622	-	-
C-REL|ENSG00000199161|hsa-mir-126|hsa-miR-126*	jt:ENSG00000177599|ZNF491	-	-
C-REL|ENSG00000199161|hsa-mir-126|hsa-miR-126*	jt:ENSG00000181656|GPR88	-	-
C-REL|ENSG00000199161|hsa-mir-126|hsa-miR-126*	jt:ENSG00000182621|PLCB1	-	-
C-REL|ENSG00000199161|hsa-mir-126|hsa-miR-126*	jt:ENSG00000186231|KLHL32	-	-
C-REL|ENSG00000199161|hsa-mir-126|hsa-miR-126*	jt:ENSG00000188042|ARL4C	-	-
C-REL|ENSG00000199161|hsa-mir-126|hsa-miR-126*	jt:ENSG00000205808|PPAPDC2	-	-
C-REL|ENSG00000199161|hsa-mir-126|hsa-miR-126	jt:ENSG00000105647|PIK3R2	-	-
C-REL|ENSG00000199161|hsa-mir-126|hsa-miR-126	jt:ENSG00000124191|TOX2	-	-
C-REL|ENSG00000199161|hsa-mir-126|hsa-miR-126	jt:ENSG00000128805|ARHGAP22	-	-
C-REL|ENSG00000199161|hsa-mir-126|hsa-miR-126	jt:ENSG00000138617|PARP16	-	-
C-REL|ENSG00000199161|hsa-mir-126|hsa-miR-126	jt:ENSG00000145675|PIK3R1	-	-
C-REL|ENSG00000199161|hsa-mir-126|hsa-miR-126	jt:ENSG00000146648|EGFR	-	-
C-REL|ENSG00000199161|hsa-mir-126|hsa-miR-126	jt:ENSG00000159200|DSCR1	-	-
C-REL|ENSG00000199161|hsa-mir-126|hsa-miR-126	jt:ENSG00000163638|ADAMTS9	-	-
C-REL|ENSG00000199161|hsa-mir-126|hsa-miR-126	jt:ENSG00000172889|EGFL7	-	-
C-REL|ENSG00000199161|hsa-mir-126|hsa-miR-126	jt:ENSG00000198219|Q96N05_HUMAN	-	-
C-REL|ENSG00000207550|hsa-mir-99b|hsa-miR-99b	jt:ENSG00000082213|C5orf22	-	-
C-REL|ENSG00000207550|hsa-mir-99b|hsa-miR-99b	jt:ENSG00000127314|RAP1B	-	-
C-REL|ENSG00000207550|hsa-mir-99b|hsa-miR-99b	jt:ENSG00000136144|RCBTB1	-	-
C-REL|ENSG00000207550|hsa-mir-99b|hsa-miR-99b	jt:ENSG00000161921|CXCL16	-	-
C-REL|ENSG00000207550|hsa-mir-99b|hsa-miR-99b	jt:ENSG00000166444|ST5	-	-
C-REL|ENSG00000207562|hsa-mir-34c|hsa-miR-34c	jt:ENSG00000007541|PIGQ	-	-
C-REL|ENSG00000207562|hsa-mir-34c|hsa-miR-34c	jt:ENSG00000108797|CNTNAP1	-	-
C-REL|ENSG00000207562|hsa-mir-34c|hsa-miR-34c	jt:ENSG00000118513|MYB	-	-
C-REL|ENSG00000207562|hsa-mir-34c|hsa-miR-34c	jt:ENSG00000136247|ZDHHC4	-	-
C-REL|ENSG00000207562|hsa-mir-34c|hsa-miR-34c	jt:ENSG00000143466|IKBKE	-	-
C-REL|ENSG00000207562|hsa-mir-34c|hsa-miR-34c	jt:ENSG00000177303|CASKIN2	-	-
C-REL|ENSG00000207562|hsa-mir-34c|hsa-miR-34c	jt:ENSG00000177410|Q5QHF1_HUMAN	-	-
C-REL|ENSG00000207562|hsa-mir-34c|hsa-miR-34c	jt:ENSG00000198586|TLK1	-	-
C-REL|ENSG00000207562|hsa-mir-34c|hsa-miR-34c	jt:ENSG00000198719|DLL1	-	-
C-REL|ENSG00000207568|hsa-mir-203|hsa-miR-203	jt:ENSG00000041982|TNC	-	-
C-REL|ENSG00000207568|hsa-mir-203|hsa-miR-203	jt:ENSG00000068650|ATP11A	-	-
C-REL|ENSG00000207568|hsa-mir-203|hsa-miR-203	jt:ENSG00000110777|POU2AF1	-	-
C-REL|ENSG00000207568|hsa-mir-203|hsa-miR-203	jt:ENSG00000125810|CD93	-	-
C-REL|ENSG00000207568|hsa-mir-203|hsa-miR-203	jt:ENSG00000138617|PARP16	-	-
C-REL|ENSG00000207568|hsa-mir-203|hsa-miR-203	jt:ENSG00000143621|ILF2	-	-
C-REL|ENSG00000207568|hsa-mir-203|hsa-miR-203	jt:ENSG00000145824|CXCL14	-	-
C-REL|ENSG00000207568|hsa-mir-203|hsa-miR-203	jt:ENSG00000165478|HEPACAM	-	-
C-REL|ENSG00000207568|hsa-mir-203|hsa-miR-203	jt:ENSG00000172818|OVOL1	yes	-
C-REL|ENSG00000207568|hsa-mir-203|hsa-miR-203	jt:ENSG00000173046|NM_207376	-	-
C-REL|ENSG00000207568|hsa-mir-203|hsa-miR-203	jt:ENSG00000173698|GPR64	-	-
C-REL|ENSG00000207752|hsa-mir-199a-1|hsa-miR-199a*	jt:ENSG00000073331|ALPK1	-	-
C-REL|ENSG00000207752|hsa-mir-199a-1|hsa-miR-199a*	jt:ENSG00000088899|K0552_HUMAN	-	-
C-REL|ENSG00000207752|hsa-mir-199a-1|hsa-miR-199a*	jt:ENSG00000100461|RBM23	-	-
C-REL|ENSG00000207752|hsa-mir-199a-1|hsa-miR-199a*	jt:ENSG00000117713|ARID1A	-	-
C-REL|ENSG00000207752|hsa-mir-199a-1|hsa-miR-199a*	jt:ENSG00000118600|TMEM5	-	-
C-REL|ENSG00000207752|hsa-mir-199a-1|hsa-miR-199a*	jt:ENSG00000123473|STIL	-	-
C-REL|ENSG00000207752|hsa-mir-199a-1|hsa-miR-199a*	jt:ENSG00000131914|LIN28	-	-
C-REL|ENSG00000207752|hsa-mir-199a-1|hsa-miR-199a*	jt:ENSG00000137648|TMPRSS4	-	-
C-REL|ENSG00000207752|hsa-mir-199a-1|hsa-miR-199a*	jt:ENSG00000140403|DNAJA4	-	-
C-REL|ENSG00000207752|hsa-mir-199a-1|hsa-miR-199a*	jt:ENSG00000170801|HTRA3	-	-
C-REL|ENSG00000207752|hsa-mir-199a-1|hsa-miR-199a*	jt:ENSG00000180263|FGD6	-	-
C-REL|ENSG00000207752|hsa-mir-199a-1|hsa-miR-199a*	jt:ENSG00000188153|COL4A5	-	-
C-REL|ENSG00000207752|hsa-mir-199a-1|hsa-miR-199a*	jt:ENSG00000198901|PRC1	-	-
C-REL|ENSG00000207752|hsa-mir-199a-1|hsa-miR-199a	jt:ENSG00000108515|ENO3	-	-
C-REL|ENSG00000207752|hsa-mir-199a-1|hsa-miR-199a	jt:ENSG00000129116|PALLD	-	-
C-REL|ENSG00000207752|hsa-mir-199a-1|hsa-miR-199a	jt:ENSG00000163660|CCNL1	-	-
C-REL|ENSG00000207752|hsa-mir-199a-1|hsa-miR-199a	jt:ENSG00000167182|SP2	-	-
C-REL|ENSG00000207752|hsa-mir-199a-1|hsa-miR-199a	jt:ENSG00000204580|DDR1	-	-
C-REL|ENSG00000207764|hsa-mir-133a-2|hsa-miR-133a	jt:ENSG00000084207|GSTP1	-	-
C-REL|ENSG00000207764|hsa-mir-133a-2|hsa-miR-133a	jt:ENSG00000102050|PRAF2	-	-
C-REL|ENSG00000207764|hsa-mir-133a-2|hsa-miR-133a	jt:ENSG00000103200|NME4	-	-
C-REL|ENSG00000207764|hsa-mir-133a-2|hsa-miR-133a	jt:ENSG00000120437|ACAT2	yes	-
C-REL|ENSG00000207764|hsa-mir-133a-2|hsa-miR-133a	jt:ENSG00000137507|LRRC32	-	yes
C-REL|ENSG00000207764|hsa-mir-133a-2|hsa-miR-133a	jt:ENSG00000139572|GPR84	-	-
C-REL|ENSG00000207764|hsa-mir-133a-2|hsa-miR-133a	jt:ENSG00000146648|EGFR	yes	-
C-REL|ENSG00000207764|hsa-mir-133a-2|hsa-miR-133a	jt:ENSG00000163485|ADORA1	-	-
C-REL|ENSG00000207764|hsa-mir-133a-2|hsa-miR-133a	jt:ENSG00000167371|PRRT2	yes	-
C-REL|ENSG00000207764|hsa-mir-133a-2|hsa-miR-133a	jt:ENSG00000180471|C9orf31	-	-
C-REL|ENSG00000207811|hsa-mir-34b|hsa-miR-34b	jt:ENSG00000007541|PIGQ	-	-
C-REL|ENSG00000207811|hsa-mir-34b|hsa-miR-34b	jt:ENSG00000108797|CNTNAP1	-	-
C-REL|ENSG00000207811|hsa-mir-34b|hsa-miR-34b	jt:ENSG00000118513|MYB	-	-
C-REL|ENSG00000207811|hsa-mir-34b|hsa-miR-34b	jt:ENSG00000136247|ZDHHC4	-	-
C-REL|ENSG00000207811|hsa-mir-34b|hsa-miR-34b	jt:ENSG00000143466|IKBKE	-	-
C-REL|ENSG00000207811|hsa-mir-34b|hsa-miR-34b	jt:ENSG00000177303|CASKIN2	-	-
C-REL|ENSG00000207811|hsa-mir-34b|hsa-miR-34b	jt:ENSG00000177410|Q5QHF1_HUMAN	-	-
C-REL|ENSG00000207811|hsa-mir-34b|hsa-miR-34b	jt:ENSG00000198586|TLK1	-	-
C-REL|ENSG00000207811|hsa-mir-34b|hsa-miR-34b	jt:ENSG00000198719|DLL1	-	-
C-REL|ENSG00000207955|hsa-mir-219-2|hsa-miR-219	jt:ENSG00000095066|HOOK2	-	-
C-REL|ENSG00000207955|hsa-mir-219-2|hsa-miR-219	jt:ENSG00000101200|AVP	-	-
C-REL|ENSG00000207955|hsa-mir-219-2|hsa-miR-219	jt:ENSG00000108702|CCL1	-	-
C-REL|ENSG00000207955|hsa-mir-219-2|hsa-miR-219	jt:ENSG00000113643|RARS	-	-
C-REL|ENSG00000207955|hsa-mir-219-2|hsa-miR-219	jt:ENSG00000114982|NP_060461.3	-	-
C-REL|ENSG00000207955|hsa-mir-219-2|hsa-miR-219	jt:ENSG00000118496|FBXO30	-	-
C-REL|ENSG00000207955|hsa-mir-219-2|hsa-miR-219	jt:ENSG00000119508|NR4A3	-	-
C-REL|ENSG00000207955|hsa-mir-219-2|hsa-miR-219	jt:ENSG00000154274|C4orf19	-	-
C-REL|ENSG00000207955|hsa-mir-219-2|hsa-miR-219	jt:ENSG00000161031|PGLYRP2	-	-
C-REL|ENSG00000207955|hsa-mir-219-2|hsa-miR-219	jt:ENSG00000171855|IFNB1	-	-
C-REL|ENSG00000207955|hsa-mir-219-2|hsa-miR-219	jt:ENSG00000179387|ELMOD2	-	-
C-REL|ENSG00000207955|hsa-mir-219-2|hsa-miR-219	jt:ENSG00000180881|CAPS2	-	-
C-REL|ENSG00000207955|hsa-mir-219-2|hsa-miR-219	jt:ENSG00000181817|LSM10	-	-
C-REL|ENSG00000207955|hsa-mir-219-2|hsa-miR-219	jt:ENSG00000183018|SPNS2	-	-
C-REL|ENSG00000207955|hsa-mir-219-2|hsa-miR-219	jt:ENSG00000186187|ZNRF1	-	-
C-REL|ENSG00000207955|hsa-mir-219-2|hsa-miR-219	jt:ENSG00000187095|LILRA2	-	-
C-REL|ENSG00000207955|hsa-mir-219-2|hsa-miR-219	jt:ENSG00000189325|NP_001010903.2	-	-
C-REL|ENSG00000207955|hsa-mir-219-2|hsa-miR-219	jt:ENSG00000197077|Q5THZ5_HUMAN	-	-
CAC-BP|ENSG00000198972|hsa-let-7e|hsa-let-7e	jt:ENSG00000023902|PLEKHO1	yes	-
CAC-BP|ENSG00000198972|hsa-let-7e|hsa-let-7e	jt:ENSG00000071967|CYBRD1	-	-
CAC-BP|ENSG00000198972|hsa-let-7e|hsa-let-7e	jt:ENSG00000105419|Q99687-2	-	yes
CAC-BP|ENSG00000198972|hsa-let-7e|hsa-let-7e	jt:ENSG00000143851|PTPN7	-	-
CAC-BP|ENSG00000198972|hsa-let-7e|hsa-let-7e	jt:ENSG00000177410|Q5QHF1_HUMAN	-	-
CAC-BP|ENSG00000199036|hsa-mir-219-1|hsa-miR-219	jt:ENSG00000102265|TIMP1	-	-
CAC-BP|ENSG00000199036|hsa-mir-219-1|hsa-miR-219	jt:ENSG00000142606|MMEL1	-	-
CAC-BP|ENSG00000199036|hsa-mir-219-1|hsa-miR-219	jt:ENSG00000178226|PRSS36	-	-
CAC-BP|ENSG00000199036|hsa-mir-219-1|hsa-miR-219	jt:ENSG00000183018|SPNS2	-	-
CAC-BP|ENSG00000199036|hsa-mir-219-1|hsa-miR-219	jt:ENSG00000186187|ZNRF1	-	-
CAC-BP|ENSG00000202569|hsa-mir-146b|hsa-miR-146b	jt:ENSG00000177111|XR_016777.1	-	-
CAC-BP|ENSG00000202569|hsa-mir-146b|hsa-miR-146b	jt:ENSG00000177990|DPY19L2	-	-
CAC-BP|ENSG00000207550|hsa-mir-99b|hsa-miR-99b	jt:ENSG00000161921|CXCL16	-	-
CAC-BP|ENSG00000207562|hsa-mir-34c|hsa-miR-34c	jt:ENSG00000007541|PIGQ	-	-
CAC-BP|ENSG00000207562|hsa-mir-34c|hsa-miR-34c	jt:ENSG00000136247|ZDHHC4	-	-
CAC-BP|ENSG00000207562|hsa-mir-34c|hsa-miR-34c	jt:ENSG00000177410|Q5QHF1_HUMAN	-	-
CAC-BP|ENSG00000207562|hsa-mir-34c|hsa-miR-34c	jt:ENSG00000189159|HN1	-	-
CAC-BP|ENSG00000207568|hsa-mir-203|hsa-miR-203	jt:ENSG00000110777|POU2AF1	-	-
CAC-BP|ENSG00000207568|hsa-mir-203|hsa-miR-203	jt:ENSG00000125810|CD93	-	-
CAC-BP|ENSG00000207568|hsa-mir-203|hsa-miR-203	jt:ENSG00000133216|EPHB2	-	-
CAC-BP|ENSG00000207585|hsa-mir-181d|hsa-miR-181d	jt:ENSG00000073756|PTGS2	-	-
CAC-BP|ENSG00000207585|hsa-mir-181d|hsa-miR-181d	jt:ENSG00000129244|ATP1B2	-	-
CAC-BP|ENSG00000207585|hsa-mir-181d|hsa-miR-181d	jt:ENSG00000160789|LMNA	-	-
CAC-BP|ENSG00000207623|hsa-mir-205|hsa-miR-205	jt:ENSG00000152270|PDE3B	-	-
CAC-BP|ENSG00000207811|hsa-mir-34b|hsa-miR-34b	jt:ENSG00000007541|PIGQ	-	-
CAC-BP|ENSG00000207811|hsa-mir-34b|hsa-miR-34b	jt:ENSG00000136247|ZDHHC4	-	-
CAC-BP|ENSG00000207811|hsa-mir-34b|hsa-miR-34b	jt:ENSG00000177410|Q5QHF1_HUMAN	-	-
CAC-BP|ENSG00000207811|hsa-mir-34b|hsa-miR-34b	jt:ENSG00000189159|HN1	-	-
CACD|ENSG00000199032|hsa-mir-425|hsa-miR-425-3p	jt:ENSG00000053524|MCF2L2	-	-
CACD|ENSG00000199032|hsa-mir-425|hsa-miR-425-3p	jt:ENSG00000067560|RHOA	-	-
CACD|ENSG00000199032|hsa-mir-425|hsa-miR-425-3p	jt:ENSG00000167178|ISLR2	-	-
CACD|ENSG00000207585|hsa-mir-181d|hsa-miR-181d	jt:ENSG00000129244|ATP1B2	-	-
CACD|ENSG00000207585|hsa-mir-181d|hsa-miR-181d	jt:ENSG00000153684|NP_001012455.1	-	-
CACD|ENSG00000207585|hsa-mir-181d|hsa-miR-181d	jt:ENSG00000175676|GOLGA8F	-	-
CACD|ENSG00000207585|hsa-mir-181d|hsa-miR-181d	jt:ENSG00000183629|GOLGA8G	-	-
CACD|ENSG00000207623|hsa-mir-205|hsa-miR-205	jt:ENSG00000085871|MGST2	-	-
CACD|ENSG00000207623|hsa-mir-205|hsa-miR-205	jt:ENSG00000156675|RAB11FIP1	yes	yes
CACD|ENSG00000207789|hsa-mir-26a-2|hsa-miR-26a	jt:ENSG00000103365|GGA2	-	-
CACD|ENSG00000207789|hsa-mir-26a-2|hsa-miR-26a	jt:ENSG00000158161|EYA3	-	-
CACD|ENSG00000207789|hsa-mir-26a-2|hsa-miR-26a	jt:ENSG00000174989|FBXW8	-	-
CDP|ENSG00000198987|hsa-mir-16-2|hsa-miR-16	jt:ENSG00000119403|PHF19	yes	yes
CDP|ENSG00000198987|hsa-mir-16-2|hsa-miR-16	jt:ENSG00000149201|CCDC81	-	-
CDP|ENSG00000199036|hsa-mir-219-1|hsa-miR-219	jt:ENSG00000113810|SMC4	-	-
CDP|ENSG00000199036|hsa-mir-219-1|hsa-miR-219	jt:ENSG00000134901|KDELC1	-	-
CDP|ENSG00000199036|hsa-mir-219-1|hsa-miR-219	jt:ENSG00000187871|GFRAL	-	-
CDP|ENSG00000199036|hsa-mir-219-1|hsa-miR-219	jt:ENSG00000204138|PHACTR4	-	-
CDP|ENSG00000207819|hsa-mir-9-3|hsa-miR-9*	jt:ENSG00000104765|BNIP3L	-	-
CDP|ENSG00000207819|hsa-mir-9-3|hsa-miR-9*	jt:ENSG00000118363|SPCS2	-	-
CDP|ENSG00000207819|hsa-mir-9-3|hsa-miR-9*	jt:ENSG00000124785|NRN1	-	-
CDP|ENSG00000207819|hsa-mir-9-3|hsa-miR-9*	jt:ENSG00000159199|ATP5G1	-	-
CDP|ENSG00000207819|hsa-mir-9-3|hsa-miR-9	jt:ENSG00000092531|SNAP23	yes	-
CDP|ENSG00000207819|hsa-mir-9-3|hsa-miR-9	jt:ENSG00000136938|ANP32B	-	-
CDP|ENSG00000207819|hsa-mir-9-3|hsa-miR-9	jt:ENSG00000137709|POU2F3	yes	yes
CDX-2|ENSG00000198981|hsa-mir-29a|hsa-miR-29a	jt:ENSG00000050030|KIAA2022	yes	-
CDX-2|ENSG00000198981|hsa-mir-29a|hsa-miR-29a	jt:ENSG00000105856|HBP1	yes	yes
CDX-2|ENSG00000208017|hsa-mir-140|hsa-miR-140	jt:ENSG00000118898|PPL	-	-
CDX-2|ENSG00000208017|hsa-mir-140|hsa-miR-140	jt:ENSG00000136052|SLC41A2	-	-
CHOP-C/EBPALPHA|ENSG00000199059|hsa-mir-135b|hsa-miR-135b	jt:ENSG00000171931|FBXW10	-	-
CHOP-C/EBPALPHA|ENSG00000207630|hsa-mir-7-3|hsa-miR-7	jt:ENSG00000106003|LFNG	-	-
CHOP-C/EBPALPHA|ENSG00000207630|hsa-mir-7-3|hsa-miR-7	jt:ENSG00000166913|YWHAB	-	-
CHOP-C/EBPALPHA|ENSG00000207792|hsa-mir-151|hsa-miR-151	jt:ENSG00000174695|TMEM167	-	-
CHOP-C/EBPALPHA|ENSG00000208009|hsa-mir-130a|hsa-miR-130a	jt:ENSG00000175264|CHST1	yes	yes
CHX10|ENSG00000199024|hsa-mir-103-2|hsa-miR-103	jt:ENSG00000119403|PHF19	-	yes
CHX10|ENSG00000199024|hsa-mir-103-2|hsa-miR-103	jt:ENSG00000120265|PCMT1	-	yes
CHX10|ENSG00000199024|hsa-mir-103-2|hsa-miR-103	jt:ENSG00000144285|SCN1A	yes	yes
CHX10|ENSG00000199024|hsa-mir-103-2|hsa-miR-103	jt:ENSG00000149182|ZNF289	-	yes
CHX10|ENSG00000199149|hsa-mir-20a|hsa-miR-20a	jt:ENSG00000144285|SCN1A	yes	yes
CHX10|ENSG00000199149|hsa-mir-20a|hsa-miR-20a	jt:ENSG00000175155|YPEL2	yes	yes
CHX10|ENSG00000207610|hsa-mir-19a|hsa-miR-19a	jt:ENSG00000095739|BAMBI	yes	yes
CHX10|ENSG00000207610|hsa-mir-19a|hsa-miR-19a	jt:ENSG00000117601|SERPINC1	-	-
CHX10|ENSG00000207610|hsa-mir-19a|hsa-miR-19a	jt:ENSG00000139200|C12orf53	-	yes
CHX10|ENSG00000207610|hsa-mir-19a|hsa-miR-19a	jt:ENSG00000155189|AGPAT5	yes	yes
CHX10|ENSG00000207610|hsa-mir-19a|hsa-miR-19a	jt:ENSG00000163596|ICA1L	yes	yes
CHX10|ENSG00000207745|hsa-mir-17|hsa-miR-17-5p	jt:ENSG00000057019|DCBLD2	-	-
CHX10|ENSG00000207745|hsa-mir-17|hsa-miR-17-5p	jt:ENSG00000162624|LHX8	-	-
CHX10|ENSG00000207745|hsa-mir-17|hsa-miR-17-5p	jt:ENSG00000203793|Q6ZR74_HUMAN	-	-
CHX10|ENSG00000207752|hsa-mir-199a-1|hsa-miR-199a*	jt:ENSG00000005884|ITGA3	-	-
CHX10|ENSG00000207752|hsa-mir-199a-1|hsa-miR-199a*	jt:ENSG00000105967|TFEC	-	-
CHX10|ENSG00000207752|hsa-mir-199a-1|hsa-miR-199a*	jt:ENSG00000109208|SMR3A	-	-
CHX10|ENSG00000207752|hsa-mir-199a-1|hsa-miR-199a*	jt:ENSG00000111860|C6orf204	-	-
CHX10|ENSG00000207752|hsa-mir-199a-1|hsa-miR-199a*	jt:ENSG00000159224|GIP	-	-
CHX10|ENSG00000207752|hsa-mir-199a-1|hsa-miR-199a*	jt:ENSG00000180305|WFDC10A	-	-
CHX10|ENSG00000207752|hsa-mir-199a-1|hsa-miR-199a	jt:ENSG00000129116|PALLD	-	-
CHX10|ENSG00000207863|hsa-mir-125b-2|hsa-miR-125b	jt:ENSG00000172531|PPP1CA	yes	-
CREB|ENSG00000207617|hsa-mir-24-1|hsa-miR-189	jt:ENSG00000019505|SYT13	-	-
CREB|ENSG00000207953|hsa-mir-212|hsa-miR-212	jt:ENSG00000110768|GTF2H1	-	yes
CREB|ENSG00000207953|hsa-mir-212|hsa-miR-212	jt:ENSG00000188290|HES4	-	-
CRX|ENSG00000199122|hsa-mir-148b|hsa-miR-148b	jt:ENSG00000151418|ATP6V1G3	-	-
CRX|ENSG00000199122|hsa-mir-148b|hsa-miR-148b	jt:ENSG00000166024|C10orf28	-	-
CRX|ENSG00000199122|hsa-mir-148b|hsa-miR-148b	jt:ENSG00000198964|SGMS1	-	yes
CRX|ENSG00000208017|hsa-mir-140|hsa-miR-140	jt:ENSG00000107165|TYRP1	-	-
CRX|ENSG00000208017|hsa-mir-140|hsa-miR-140	jt:ENSG00000126705|AHDC1	-	-
CRX|ENSG00000208017|hsa-mir-140|hsa-miR-140	jt:ENSG00000157110|RBPMS	-	-
CRX|ENSG00000208017|hsa-mir-140|hsa-miR-140	jt:ENSG00000184602|SNN	-	-
CdxA|ENSG00000198975|hsa-let-7a-2|hsa-let-7a	jt:ENSG00000072501|SMC1A	yes	yes
CdxA|ENSG00000198975|hsa-let-7a-2|hsa-let-7a	jt:ENSG00000125741|OPA3	-	-
CdxA|ENSG00000198975|hsa-let-7a-2|hsa-let-7a	jt:ENSG00000141429|GALNT1	yes	yes
CdxA|ENSG00000198975|hsa-let-7a-2|hsa-let-7a	jt:ENSG00000144031|ANKRD53	-	-
CdxA|ENSG00000198975|hsa-let-7a-2|hsa-let-7a	jt:ENSG00000164654|NP_061878.3	-	yes
CdxA|ENSG00000198975|hsa-let-7a-2|hsa-let-7a	jt:ENSG00000181322|TXNDC6	-	-
CdxA|ENSG00000199072|hsa-let-7f-1|hsa-let-7f	jt:ENSG00000072501|SMC1A	yes	yes
CdxA|ENSG00000199072|hsa-let-7f-1|hsa-let-7f	jt:ENSG00000125741|OPA3	-	-
CdxA|ENSG00000199072|hsa-let-7f-1|hsa-let-7f	jt:ENSG00000141429|GALNT1	yes	yes
CdxA|ENSG00000199072|hsa-let-7f-1|hsa-let-7f	jt:ENSG00000144031|ANKRD53	-	-
CdxA|ENSG00000199072|hsa-let-7f-1|hsa-let-7f	jt:ENSG00000164654|NP_061878.3	-	yes
CdxA|ENSG00000199072|hsa-let-7f-1|hsa-let-7f	jt:ENSG00000181322|TXNDC6	-	-
CdxA|ENSG00000199133|hsa-let-7d|hsa-let-7d	jt:ENSG00000072501|SMC1A	yes	yes
CdxA|ENSG00000199133|hsa-let-7d|hsa-let-7d	jt:ENSG00000125741|OPA3	-	-
CdxA|ENSG00000199133|hsa-let-7d|hsa-let-7d	jt:ENSG00000144031|ANKRD53	-	-
CdxA|ENSG00000199133|hsa-let-7d|hsa-let-7d	jt:ENSG00000173209|AHSA2	-	-
CdxA|ENSG00000199133|hsa-let-7d|hsa-let-7d	jt:ENSG00000181322|TXNDC6	-	-
CdxA|ENSG00000199135|hsa-mir-101-1|hsa-miR-101	jt:ENSG00000064989|CALCRL	-	yes
CdxA|ENSG00000199135|hsa-mir-101-1|hsa-miR-101	jt:ENSG00000086619|ERO1LB	-	-
CdxA|ENSG00000199135|hsa-mir-101-1|hsa-miR-101	jt:ENSG00000109511|ANXA10	-	-
CdxA|ENSG00000199135|hsa-mir-101-1|hsa-miR-101	jt:ENSG00000116701|NCF2	-	-
CdxA|ENSG00000199135|hsa-mir-101-1|hsa-miR-101	jt:ENSG00000134375|TIMM17A	-	-
CdxA|ENSG00000199135|hsa-mir-101-1|hsa-miR-101	jt:ENSG00000138376|BARD1	-	-
CdxA|ENSG00000199135|hsa-mir-101-1|hsa-miR-101	jt:ENSG00000187790|FANCM	-	-
CdxA|ENSG00000199135|hsa-mir-101-1|hsa-miR-101	jt:ENSG00000198841|KTI12	-	-
CdxA|ENSG00000199165|hsa-let-7a-1|hsa-let-7a	jt:ENSG00000072501|SMC1A	yes	yes
CdxA|ENSG00000199165|hsa-let-7a-1|hsa-let-7a	jt:ENSG00000125741|OPA3	-	-
CdxA|ENSG00000199165|hsa-let-7a-1|hsa-let-7a	jt:ENSG00000141429|GALNT1	yes	yes
CdxA|ENSG00000199165|hsa-let-7a-1|hsa-let-7a	jt:ENSG00000144031|ANKRD53	-	-
CdxA|ENSG00000199165|hsa-let-7a-1|hsa-let-7a	jt:ENSG00000164654|NP_061878.3	-	yes
CdxA|ENSG00000199165|hsa-let-7a-1|hsa-let-7a	jt:ENSG00000181322|TXNDC6	-	-
CdxA|ENSG00000207572|hsa-mir-363|hsa-miR-363	jt:ENSG00000144583|MARCH4	yes	-
CdxA|ENSG00000207572|hsa-mir-363|hsa-miR-363	jt:ENSG00000204248|COL11A2	-	-
CdxA|ENSG00000207602|hsa-mir-106a|hsa-miR-106a	jt:ENSG00000124762|CDKN1A	yes	yes
CdxA|ENSG00000207602|hsa-mir-106a|hsa-miR-106a	jt:ENSG00000134375|TIMM17A	yes	yes
CdxA|ENSG00000207602|hsa-mir-106a|hsa-miR-106a	jt:ENSG00000136811|ODF2	-	-
CdxA|ENSG00000207602|hsa-mir-106a|hsa-miR-106a	jt:ENSG00000163281|GNPDA2	-	yes
CdxA|ENSG00000207602|hsa-mir-106a|hsa-miR-106a	jt:ENSG00000171885|AQP4	-	yes
CdxA|ENSG00000207602|hsa-mir-106a|hsa-miR-106a	jt:ENSG00000180917|NP_060818.3	-	yes
CdxA|ENSG00000207624|hsa-mir-194-1|hsa-miR-194	jt:ENSG00000104763|ASAH1	-	-
CdxA|ENSG00000207624|hsa-mir-194-1|hsa-miR-194	jt:ENSG00000177853|ZNF518	-	yes
CdxA|ENSG00000207624|hsa-mir-194-1|hsa-miR-194	jt:ENSG00000188343|FAM92A1	-	-
CdxA|ENSG00000207624|hsa-mir-194-1|hsa-miR-194	jt:ENSG00000197969|VPS13A	-	-
CdxA|ENSG00000207710|hsa-mir-20b|hsa-miR-20b	jt:ENSG00000100644|HIF1A	yes	yes
CdxA|ENSG00000207710|hsa-mir-20b|hsa-miR-20b	jt:ENSG00000124762|CDKN1A	yes	yes
CdxA|ENSG00000207710|hsa-mir-20b|hsa-miR-20b	jt:ENSG00000127511|SIN3B	-	-
CdxA|ENSG00000207710|hsa-mir-20b|hsa-miR-20b	jt:ENSG00000134375|TIMM17A	yes	yes
CdxA|ENSG00000207710|hsa-mir-20b|hsa-miR-20b	jt:ENSG00000136811|ODF2	-	-
CdxA|ENSG00000207710|hsa-mir-20b|hsa-miR-20b	jt:ENSG00000163281|GNPDA2	-	yes
CdxA|ENSG00000207710|hsa-mir-20b|hsa-miR-20b	jt:ENSG00000180917|NP_060818.3	-	yes
CdxA|ENSG00000207971|hsa-mir-125b-1|hsa-miR-125b	jt:ENSG00000088205|DDX18	-	-
CdxA|ENSG00000207971|hsa-mir-125b-1|hsa-miR-125b	jt:ENSG00000095303|PTGS1	-	-
CdxA|ENSG00000207971|hsa-mir-125b-1|hsa-miR-125b	jt:ENSG00000111537|IFNG	-	-
CdxA|ENSG00000207971|hsa-mir-125b-1|hsa-miR-125b	jt:ENSG00000138111|TMEM180	yes	yes
CdxA|ENSG00000207971|hsa-mir-125b-1|hsa-miR-125b	jt:ENSG00000156234|CXCL13	-	-
CdxA|ENSG00000207971|hsa-mir-125b-1|hsa-miR-125b	jt:ENSG00000172215|CXCR6	-	-
CdxA|ENSG00000207971|hsa-mir-125b-1|hsa-miR-125b	jt:ENSG00000186314|PRELID2	-	-
CdxA|ENSG00000207971|hsa-mir-125b-1|hsa-miR-125b	jt:ENSG00000205205|C17orf51	-	-
CdxA|ENSG00000207994|hsa-mir-100|hsa-miR-100	jt:ENSG00000105972|C7orf20	-	-
CdxA|ENSG00000207994|hsa-mir-100|hsa-miR-100	jt:ENSG00000112299|VNN1	-	-
CdxA|ENSG00000207994|hsa-mir-100|hsa-miR-100	jt:ENSG00000177283|FZD8	yes	-
CdxA|ENSG00000207994|hsa-mir-100|hsa-miR-100	jt:ENSG00000177406|Q8N503_HUMAN	-	-
DBP|ENSG00000198981|hsa-mir-29a|hsa-miR-29a	jt:ENSG00000185650|ZFP36L1	yes	-
DBP|ENSG00000198981|hsa-mir-29a|hsa-miR-29a	jt:ENSG00000198198|KIAA0467	-	-
DBP|ENSG00000199072|hsa-let-7f-1|hsa-let-7f	jt:ENSG00000179476|C14orf28	yes	yes
DBP|ENSG00000199130|hsa-mir-365-1|hsa-miR-365	jt:ENSG00000173209|AHSA2	-	-
DBP|ENSG00000199130|hsa-mir-365-1|hsa-miR-365	jt:ENSG00000197860|SGTB	-	yes
DBP|ENSG00000199133|hsa-let-7d|hsa-let-7d	jt:ENSG00000173209|AHSA2	-	-
DBP|ENSG00000199133|hsa-let-7d|hsa-let-7d	jt:ENSG00000179476|C14orf28	yes	yes
DBP|ENSG00000199165|hsa-let-7a-1|hsa-let-7a	jt:ENSG00000179476|C14orf28	yes	yes
E2F|ENSG00000207611|hsa-mir-149|hsa-miR-149	jt:ENSG00000182199|SHMT2	yes	-
E4F1|ENSG00000198974|hsa-mir-30e|hsa-miR-30e-5p	jt:ENSG00000083635|NUFIP1	-	-
E4F1|ENSG00000198974|hsa-mir-30e|hsa-miR-30e-5p	jt:ENSG00000139636|LMBR1L	-	-
E4F1|ENSG00000198974|hsa-mir-30e|hsa-miR-30e-5p	jt:ENSG00000162624|LHX8	-	-
E4F1|ENSG00000198974|hsa-mir-30e|hsa-miR-30e-5p	jt:ENSG00000186594|NP_116284.2	-	-
E4F1|ENSG00000198974|hsa-mir-30e|hsa-miR-30e-5p	jt:ENSG00000205269|Q5T4T1_HUMAN	-	-
E4F1|ENSG00000207962|hsa-mir-30c-1|hsa-miR-30c	jt:ENSG00000083635|NUFIP1	-	-
E4F1|ENSG00000207962|hsa-mir-30c-1|hsa-miR-30c	jt:ENSG00000139636|LMBR1L	yes	-
E4F1|ENSG00000207962|hsa-mir-30c-1|hsa-miR-30c	jt:ENSG00000162624|LHX8	yes	-
E4F1|ENSG00000207962|hsa-mir-30c-1|hsa-miR-30c	jt:ENSG00000186594|NP_116284.2	-	-
E4F1|ENSG00000207962|hsa-mir-30c-1|hsa-miR-30c	jt:ENSG00000205269|Q5T4T1_HUMAN	-	-
EGR|ENSG00000207568|hsa-mir-203|hsa-miR-203	jt:ENSG00000072041|SLC6A15	-	-
EGR|ENSG00000207568|hsa-mir-203|hsa-miR-203	jt:ENSG00000101361|NOL5A	-	-
EGR|ENSG00000207568|hsa-mir-203|hsa-miR-203	jt:ENSG00000162702|ZNF281	yes	-
EGR|ENSG00000207611|hsa-mir-149|hsa-miR-149	jt:ENSG00000100034|PPM1F	yes	-
EGR|ENSG00000207611|hsa-mir-149|hsa-miR-149	jt:ENSG00000187609|NP_060290.3	-	-
EGR|ENSG00000207611|hsa-mir-149|hsa-miR-149	jt:ENSG00000197444|OGDHL	-	-
EGR|ENSG00000207614|hsa-mir-193a|hsa-miR-193a	jt:ENSG00000012779|ALOX5	-	-
EGR|ENSG00000207614|hsa-mir-193a|hsa-miR-193a	jt:ENSG00000084090|STARD7	-	-
EGR|ENSG00000207614|hsa-mir-193a|hsa-miR-193a	jt:ENSG00000137478|FCHSD2	-	-
EGR|ENSG00000207614|hsa-mir-193a|hsa-miR-193a	jt:ENSG00000156218|ADAMTSL3	-	-
EGR|ENSG00000207614|hsa-mir-193a|hsa-miR-193a	jt:ENSG00000167716|WDR81	-	-
EGR|ENSG00000207614|hsa-mir-193a|hsa-miR-193a	jt:ENSG00000171365|CLCN5	-	-
EGR|ENSG00000207757|hsa-mir-93|hsa-miR-93	jt:ENSG00000121871|SLITRK3	yes	yes
EGR|ENSG00000207757|hsa-mir-93|hsa-miR-93	jt:ENSG00000121903|ZSCAN20	-	-
EGR|ENSG00000207757|hsa-mir-93|hsa-miR-93	jt:ENSG00000180667|YOD1	yes	yes
EGR|ENSG00000208036|hsa-mir-106b|hsa-miR-106b	jt:ENSG00000121871|SLITRK3	yes	yes
EGR|ENSG00000208036|hsa-mir-106b|hsa-miR-106b	jt:ENSG00000121903|ZSCAN20	-	-
EGR|ENSG00000208036|hsa-mir-106b|hsa-miR-106b	jt:ENSG00000180667|YOD1	yes	yes
ELF-1|ENSG00000198987|hsa-mir-16-2|hsa-miR-16	jt:ENSG00000122140|MRPS2	-	-
ELF-1|ENSG00000198987|hsa-mir-16-2|hsa-miR-16	jt:ENSG00000163867|ZMYM6	-	-
ELF-1|ENSG00000198987|hsa-mir-16-2|hsa-miR-16	jt:ENSG00000167778|SPRYD3	yes	yes
ELF-1|ENSG00000198987|hsa-mir-16-2|hsa-miR-16	jt:ENSG00000172725|PTPRCAP	-	-
ELF-1|ENSG00000199080|hsa-mir-133b|hsa-miR-133b	jt:ENSG00000084207|GSTP1	-	-
ELF-1|ENSG00000199080|hsa-mir-133b|hsa-miR-133b	jt:ENSG00000120437|ACAT2	yes	-
ELF-1|ENSG00000199080|hsa-mir-133b|hsa-miR-133b	jt:ENSG00000137507|LRRC32	-	yes
ELF-1|ENSG00000199080|hsa-mir-133b|hsa-miR-133b	jt:ENSG00000154822|PLCL2	-	-
ELF-1|ENSG00000199080|hsa-mir-133b|hsa-miR-133b	jt:ENSG00000163568|AIM2	-	-
ELF-1|ENSG00000199082|hsa-mir-342|hsa-miR-342	jt:ENSG00000121807|CCR2	-	-
ELF-1|ENSG00000199082|hsa-mir-342|hsa-miR-342	jt:ENSG00000128891|CCDC32	-	-
ELF-1|ENSG00000199082|hsa-mir-342|hsa-miR-342	jt:ENSG00000130939|UBE4B	-	-
ELF-1|ENSG00000199082|hsa-mir-342|hsa-miR-342	jt:ENSG00000137393|IBRDC2	-	-
ELF-1|ENSG00000199082|hsa-mir-342|hsa-miR-342	jt:ENSG00000154736|ADAMTS5	-	-
ELF-1|ENSG00000199082|hsa-mir-342|hsa-miR-342	jt:ENSG00000167085|PHB	-	-
ELF-1|ENSG00000199082|hsa-mir-342|hsa-miR-342	jt:ENSG00000169314|C22orf15	-	-
ELF-1|ENSG00000199082|hsa-mir-342|hsa-miR-342	jt:ENSG00000181904|C5orf24	-	-
ELF-1|ENSG00000199082|hsa-mir-342|hsa-miR-342	jt:ENSG00000185298|Q6PK04_HUMAN	-	-
ELF-1|ENSG00000199082|hsa-mir-342|hsa-miR-342	jt:ENSG00000197713|RPE	-	-
ELF-1|ENSG00000207795|hsa-mir-155|hsa-miR-155	jt:ENSG00000055163|CYFIP2	-	-
ELF-1|ENSG00000207795|hsa-mir-155|hsa-miR-155	jt:ENSG00000101457|DNTTIP1	-	-
ELF-1|ENSG00000207795|hsa-mir-155|hsa-miR-155	jt:ENSG00000106341|C7orf16	-	-
ELF-1|ENSG00000207795|hsa-mir-155|hsa-miR-155	jt:ENSG00000107165|TYRP1	-	-
ELF-1|ENSG00000207795|hsa-mir-155|hsa-miR-155	jt:ENSG00000109790|KLHL5	-	-
ELF-1|ENSG00000207795|hsa-mir-155|hsa-miR-155	jt:ENSG00000112312|GMNN	-	-
ELF-1|ENSG00000207795|hsa-mir-155|hsa-miR-155	jt:ENSG00000114113|RBP2	-	-
ELF-1|ENSG00000207795|hsa-mir-155|hsa-miR-155	jt:ENSG00000144034|TPRKB	-	-
ELF-1|ENSG00000207795|hsa-mir-155|hsa-miR-155	jt:ENSG00000146926|ASB10	-	-
ELF-1|ENSG00000207795|hsa-mir-155|hsa-miR-155	jt:ENSG00000196396|PTPN1	-	-
ELF-1|ENSG00000207808|hsa-mir-27a|hsa-miR-27a	jt:ENSG00000079134|THOC1	-	-
ELF-1|ENSG00000207808|hsa-mir-27a|hsa-miR-27a	jt:ENSG00000101958|GLRA2	yes	-
ELF-1|ENSG00000207808|hsa-mir-27a|hsa-miR-27a	jt:ENSG00000109184|DCUN1D4	yes	yes
ELF-1|ENSG00000207808|hsa-mir-27a|hsa-miR-27a	jt:ENSG00000167723|TRPV3	-	-
ELF-1|ENSG00000207808|hsa-mir-27a|hsa-miR-27a	jt:ENSG00000173221|GLRX	-	-
ELF-1|ENSG00000207808|hsa-mir-27a|hsa-miR-27a	jt:ENSG00000182841|Q9NSQ0_HUMAN	-	-
ELF-1|ENSG00000207808|hsa-mir-27a|hsa-miR-27a	jt:ENSG00000205761|Q6ZRI7_HUMAN	-	-
ELF-1|ENSG00000207949|hsa-mir-214|hsa-miR-214	jt:ENSG00000104894|CD37	-	-
ELF-1|ENSG00000207949|hsa-mir-214|hsa-miR-214	jt:ENSG00000110328|GALNTL4	-	yes
ELF-1|ENSG00000207949|hsa-mir-214|hsa-miR-214	jt:ENSG00000110851|PRDM4	-	-
ELF-1|ENSG00000207949|hsa-mir-214|hsa-miR-214	jt:ENSG00000121848|ZNF364	-	yes
ELF-1|ENSG00000207949|hsa-mir-214|hsa-miR-214	jt:ENSG00000167578|MIA	-	yes
ELF-1|ENSG00000207980|hsa-mir-23a|hsa-miR-23a	jt:ENSG00000067066|SP100	-	-
ELF-1|ENSG00000207980|hsa-mir-23a|hsa-miR-23a	jt:ENSG00000109184|DCUN1D4	-	-
ELF-1|ENSG00000207980|hsa-mir-23a|hsa-miR-23a	jt:ENSG00000110497|NP_060219.2	-	-
ELF-1|ENSG00000207980|hsa-mir-23a|hsa-miR-23a	jt:ENSG00000111424|VDR	yes	-
ELF-1|ENSG00000207980|hsa-mir-23a|hsa-miR-23a	jt:ENSG00000113615|SEC24A	yes	-
ELF-1|ENSG00000207980|hsa-mir-23a|hsa-miR-23a	jt:ENSG00000120279|MYCT1	yes	-
ELF-1|ENSG00000207980|hsa-mir-23a|hsa-miR-23a	jt:ENSG00000120868|APAF1	yes	yes
ELF-1|ENSG00000207980|hsa-mir-23a|hsa-miR-23a	jt:ENSG00000147119|CHST7	yes	-
ELF-1|ENSG00000207980|hsa-mir-23a|hsa-miR-23a	jt:ENSG00000163376|KBTBD8	yes	yes
ELF-1|ENSG00000207980|hsa-mir-23a|hsa-miR-23a	jt:ENSG00000163781|TOPBP1	-	-
ELF-1|ENSG00000207980|hsa-mir-23a|hsa-miR-23a	jt:ENSG00000177800|TMEM78	-	-
ELF-1|ENSG00000207980|hsa-mir-23a|hsa-miR-23a	jt:ENSG00000180257|ZNF321	-	yes
ELF-1|ENSG00000207980|hsa-mir-23a|hsa-miR-23a	jt:ENSG00000188938|FAM120AOS	-	-
ELF-1|ENSG00000207980|hsa-mir-23a|hsa-miR-23a	jt:ENSG00000198380|GFPT1	-	-
ELF-1|ENSG00000207980|hsa-mir-23a|hsa-miR-23a	jt:ENSG00000204026|Q6ZSD2_HUMAN	-	-
ELF-1|ENSG00000207980|hsa-mir-23a|hsa-miR-23a	jt:ENSG00000205592|MUC19	-	-
ELF-1|ENSG00000208024|hsa-mir-199a-2|hsa-miR-199a*	jt:ENSG00000105967|TFEC	-	-
ELF-1|ENSG00000208024|hsa-mir-199a-2|hsa-miR-199a*	jt:ENSG00000110395|CBL	-	-
ELF-1|ENSG00000208024|hsa-mir-199a-2|hsa-miR-199a*	jt:ENSG00000111641|NOL1	-	-
ELF-1|ENSG00000208024|hsa-mir-199a-2|hsa-miR-199a*	jt:ENSG00000116141|MARK1	-	-
ELF-1|ENSG00000208024|hsa-mir-199a-2|hsa-miR-199a*	jt:ENSG00000117360|PRPF3	-	-
ELF-1|ENSG00000208024|hsa-mir-199a-2|hsa-miR-199a*	jt:ENSG00000134152|C15orf29	-	-
ELF-1|ENSG00000208024|hsa-mir-199a-2|hsa-miR-199a*	jt:ENSG00000139973|SYT16	-	-
ELF-1|ENSG00000208024|hsa-mir-199a-2|hsa-miR-199a*	jt:ENSG00000148985|NP_055304.1	-	-
ELF-1|ENSG00000208024|hsa-mir-199a-2|hsa-miR-199a*	jt:ENSG00000204220|PFDN6	-	-
ELF-1|ENSG00000208024|hsa-mir-199a-2|hsa-miR-199a	jt:ENSG00000154736|ADAMTS5	-	-
ELF-1|ENSG00000208024|hsa-mir-199a-2|hsa-miR-199a	jt:ENSG00000185674|LYG2_HUMAN	-	-
ELF-1|ENSG00000208024|hsa-mir-199a-2|hsa-miR-199a	jt:ENSG00000204380|Q6ZTQ2_HUMAN	-	-
ELF-1|ENSG00000208024|hsa-mir-199a-2|hsa-miR-199a	jt:ENSG00000204580|DDR1	-	-
ELF-1|ENSG00000209707|hsa-mir-24-2|hsa-miR-24	jt:ENSG00000100147|CCDC134	-	-
ELF-1|ENSG00000209707|hsa-mir-24-2|hsa-miR-24	jt:ENSG00000103184|SEC14L5	-	-
ELF-1|ENSG00000209707|hsa-mir-24-2|hsa-miR-24	jt:ENSG00000106384|MOGAT3	-	-
ELF-1|ENSG00000209707|hsa-mir-24-2|hsa-miR-24	jt:ENSG00000114019|AMOTL2	yes	yes
ELF-1|ENSG00000209707|hsa-mir-24-2|hsa-miR-24	jt:ENSG00000132141|CCT6B	-	-
ELF-1|ENSG00000209707|hsa-mir-24-2|hsa-miR-24	jt:ENSG00000138641|HERC3	-	-
ELF-1|ENSG00000209707|hsa-mir-24-2|hsa-miR-24	jt:ENSG00000142188|TMEM50B	yes	-
ELF-1|ENSG00000209707|hsa-mir-24-2|hsa-miR-24	jt:ENSG00000148965|SAA4	-	-
ELF-1|ENSG00000209707|hsa-mir-24-2|hsa-miR-24	jt:ENSG00000152527|PLEKHH2	yes	yes
ELF-1|ENSG00000209707|hsa-mir-24-2|hsa-miR-24	jt:ENSG00000162430|SEPN1	yes	-
ELF-1|ENSG00000209707|hsa-mir-24-2|hsa-miR-24	jt:ENSG00000162458|FBLIM1	-	-
ELF-1|ENSG00000209707|hsa-mir-24-2|hsa-miR-24	jt:ENSG00000168528|SERINC2	-	-
ELF-1|ENSG00000209707|hsa-mir-24-2|hsa-miR-24	jt:ENSG00000172460|Q8IVY7_HUMAN	-	-
ELF-1|ENSG00000209707|hsa-mir-24-2|hsa-miR-24	jt:ENSG00000203709|C1orf132	-	-
ELF-1|ENSG00000211590|hsa-mir-802|hsa-miR-802	jt:ENSG00000022556|NLRP2	-	-
ELF-1|ENSG00000211590|hsa-mir-802|hsa-miR-802	jt:ENSG00000079134|THOC1	-	-
ELF-1|ENSG00000211590|hsa-mir-802|hsa-miR-802	jt:ENSG00000092964|DPYSL2	-	yes
ELF-1|ENSG00000211590|hsa-mir-802|hsa-miR-802	jt:ENSG00000099338|C19orf15	-	-
ELF-1|ENSG00000211590|hsa-mir-802|hsa-miR-802	jt:ENSG00000100321|SYNGR1	-	-
ELF-1|ENSG00000211590|hsa-mir-802|hsa-miR-802	jt:ENSG00000131196|NFATC1	-	-
ELK-1|ENSG00000207585|hsa-mir-181d|hsa-miR-181d	jt:ENSG00000073756|PTGS2	-	-
ELK-1|ENSG00000207585|hsa-mir-181d|hsa-miR-181d	jt:ENSG00000074054|CLASP1	yes	-
ELK-1|ENSG00000207585|hsa-mir-181d|hsa-miR-181d	jt:ENSG00000088832|FKBP1A	yes	-
ELK-1|ENSG00000207585|hsa-mir-181d|hsa-miR-181d	jt:ENSG00000105705|SF4	-	-
ELK-1|ENSG00000207585|hsa-mir-181d|hsa-miR-181d	jt:ENSG00000110906|KCTD10	-	-
ELK-1|ENSG00000207585|hsa-mir-181d|hsa-miR-181d	jt:ENSG00000115956|PLEK	yes	-
ELK-1|ENSG00000207585|hsa-mir-181d|hsa-miR-181d	jt:ENSG00000126432|PRDX5	-	-
ELK-1|ENSG00000207585|hsa-mir-181d|hsa-miR-181d	jt:ENSG00000170100|Q96MU6-2	-	-
ELK-1|ENSG00000207585|hsa-mir-181d|hsa-miR-181d	jt:ENSG00000198929|NOS1AP	-	-
ER|ENSG00000198973|hsa-mir-375|hsa-miR-375	jt:ENSG00000047410|TPR	-	-
ER|ENSG00000198973|hsa-mir-375|hsa-miR-375	jt:ENSG00000060709|RIMBP2	-	-
ER|ENSG00000198973|hsa-mir-375|hsa-miR-375	jt:ENSG00000092853|CLSPN	-	-
ER|ENSG00000198973|hsa-mir-375|hsa-miR-375	jt:ENSG00000114805|PLCH1	-	-
ER|ENSG00000198973|hsa-mir-375|hsa-miR-375	jt:ENSG00000117000|RLF	-	-
ER|ENSG00000198973|hsa-mir-375|hsa-miR-375	jt:ENSG00000117791|MOSC2	-	-
ER|ENSG00000198973|hsa-mir-375|hsa-miR-375	jt:ENSG00000118855|MFSD1	-	-
ER|ENSG00000198973|hsa-mir-375|hsa-miR-375	jt:ENSG00000119440|LCN1L1	-	-
ER|ENSG00000198973|hsa-mir-375|hsa-miR-375	jt:ENSG00000123472|ATPAF1	-	-
ER|ENSG00000198973|hsa-mir-375|hsa-miR-375	jt:ENSG00000129204|USP6	-	-
ER|ENSG00000198973|hsa-mir-375|hsa-miR-375	jt:ENSG00000130227|XPO7	-	-
ER|ENSG00000198973|hsa-mir-375|hsa-miR-375	jt:ENSG00000138134|STAMBPL1	-	-
ER|ENSG00000198973|hsa-mir-375|hsa-miR-375	jt:ENSG00000139323|WDR51B	-	-
ER|ENSG00000198973|hsa-mir-375|hsa-miR-375	jt:ENSG00000142182|DNMT3L	-	-
ER|ENSG00000198973|hsa-mir-375|hsa-miR-375	jt:ENSG00000162374|ELAVL4	yes	-
ER|ENSG00000198973|hsa-mir-375|hsa-miR-375	jt:ENSG00000166272|C10orf26	-	yes
ER|ENSG00000198973|hsa-mir-375|hsa-miR-375	jt:ENSG00000170653|ATF7	-	-
ER|ENSG00000198973|hsa-mir-375|hsa-miR-375	jt:ENSG00000173728|C1orf100	-	-
ER|ENSG00000198973|hsa-mir-375|hsa-miR-375	jt:ENSG00000178110|Q8N9G9_HUMAN	-	-
ER|ENSG00000198973|hsa-mir-375|hsa-miR-375	jt:ENSG00000180385|Q8NAP4_HUMAN	-	-
ER|ENSG00000198973|hsa-mir-375|hsa-miR-375	jt:ENSG00000188315|C3orf62	-	-
ER|ENSG00000198973|hsa-mir-375|hsa-miR-375	jt:ENSG00000196153|Q8NAB5_HUMAN	-	-
ER|ENSG00000198973|hsa-mir-375|hsa-miR-375	jt:ENSG00000198692|EIF1AY	-	-
ER|ENSG00000198973|hsa-mir-375|hsa-miR-375	jt:ENSG00000204661|LOC729569	-	-
ER|ENSG00000198973|hsa-mir-375|hsa-miR-375	jt:ENSG00000204832|Q6ZRU3_HUMAN	-	-
ER|ENSG00000198973|hsa-mir-375|hsa-miR-375	jt:ENSG00000205566|Q8TB02_HUMAN	-	-
ER|ENSG00000198974|hsa-mir-30e|hsa-miR-30e-3p	jt:ENSG00000101574|METTL4	-	-
ER|ENSG00000198974|hsa-mir-30e|hsa-miR-30e-3p	jt:ENSG00000166292|TMEM100	-	-
ER|ENSG00000198974|hsa-mir-30e|hsa-miR-30e-3p	jt:ENSG00000166401|SERPINB8	-	-
ER|ENSG00000198974|hsa-mir-30e|hsa-miR-30e-3p	jt:ENSG00000181472|ZBTB2	-	-
ER|ENSG00000198974|hsa-mir-30e|hsa-miR-30e-3p	jt:ENSG00000196933|RPS26L1	-	-
ER|ENSG00000198974|hsa-mir-30e|hsa-miR-30e-3p	jt:ENSG00000203784|LELP1	-	-
ER|ENSG00000198974|hsa-mir-30e|hsa-miR-30e-3p	jt:ENSG00000204581|Q6ZU44_HUMAN	-	-
ER|ENSG00000198974|hsa-mir-30e|hsa-miR-30e-5p	jt:ENSG00000001084|GCLC	-	-
ER|ENSG00000198974|hsa-mir-30e|hsa-miR-30e-5p	jt:ENSG00000033867|SLC4A7	-	-
ER|ENSG00000198974|hsa-mir-30e|hsa-miR-30e-5p	jt:ENSG00000058600|POLR3E	-	-
ER|ENSG00000198974|hsa-mir-30e|hsa-miR-30e-5p	jt:ENSG00000079739|PGM1	-	-
ER|ENSG00000198974|hsa-mir-30e|hsa-miR-30e-5p	jt:ENSG00000091157|WDR7	-	-
ER|ENSG00000198974|hsa-mir-30e|hsa-miR-30e-5p	jt:ENSG00000101134|DOK5	-	-
ER|ENSG00000198974|hsa-mir-30e|hsa-miR-30e-5p	jt:ENSG00000119686|C14orf58	-	-
ER|ENSG00000198974|hsa-mir-30e|hsa-miR-30e-5p	jt:ENSG00000121578|B4GALT4	-	-
ER|ENSG00000198974|hsa-mir-30e|hsa-miR-30e-5p	jt:ENSG00000123643|SLC36A1	-	-
ER|ENSG00000198974|hsa-mir-30e|hsa-miR-30e-5p	jt:ENSG00000134531|EMP1	-	-
ER|ENSG00000198974|hsa-mir-30e|hsa-miR-30e-5p	jt:ENSG00000137941|TTLL7	-	-
ER|ENSG00000198974|hsa-mir-30e|hsa-miR-30e-5p	jt:ENSG00000138069|RAB1A	-	-
ER|ENSG00000198974|hsa-mir-30e|hsa-miR-30e-5p	jt:ENSG00000143590|EFNA3	-	-
ER|ENSG00000198974|hsa-mir-30e|hsa-miR-30e-5p	jt:ENSG00000147649|MTDH	-	-
ER|ENSG00000198974|hsa-mir-30e|hsa-miR-30e-5p	jt:ENSG00000148541|FAM13C1	-	-
ER|ENSG00000198974|hsa-mir-30e|hsa-miR-30e-5p	jt:ENSG00000156735|BAG4	-	-
ER|ENSG00000198974|hsa-mir-30e|hsa-miR-30e-5p	jt:ENSG00000159873|CCDC117	-	-
ER|ENSG00000198974|hsa-mir-30e|hsa-miR-30e-5p	jt:ENSG00000161998|Q8N221_HUMAN	-	-
ER|ENSG00000198974|hsa-mir-30e|hsa-miR-30e-5p	jt:ENSG00000172819|RARG	-	-
ER|ENSG00000198974|hsa-mir-30e|hsa-miR-30e-5p	jt:ENSG00000173320|STOX2	-	-
ER|ENSG00000198974|hsa-mir-30e|hsa-miR-30e-5p	jt:ENSG00000175564|UCP3	-	-
ER|ENSG00000198974|hsa-mir-30e|hsa-miR-30e-5p	jt:ENSG00000179151|EDC3	-	-
ER|ENSG00000198974|hsa-mir-30e|hsa-miR-30e-5p	jt:ENSG00000180667|YOD1	-	-
ER|ENSG00000198974|hsa-mir-30e|hsa-miR-30e-5p	jt:ENSG00000205269|Q5T4T1_HUMAN	-	-
ER|ENSG00000199017|hsa-mir-1-1|hsa-miR-1	jt:ENSG00000094841|UPRT	-	-
ER|ENSG00000199017|hsa-mir-1-1|hsa-miR-1	jt:ENSG00000095139|ARCN1	yes	yes
ER|ENSG00000199017|hsa-mir-1-1|hsa-miR-1	jt:ENSG00000107854|TNKS2	yes	yes
ER|ENSG00000199017|hsa-mir-1-1|hsa-miR-1	jt:ENSG00000130590|SAMD10	-	-
ER|ENSG00000199017|hsa-mir-1-1|hsa-miR-1	jt:ENSG00000152661|GJA1	yes	yes
ER|ENSG00000199017|hsa-mir-1-1|hsa-miR-1	jt:ENSG00000158402|CDC25C	-	-
ER|ENSG00000199017|hsa-mir-1-1|hsa-miR-1	jt:ENSG00000166747|AP1G1	-	yes
ER|ENSG00000199017|hsa-mir-1-1|hsa-miR-1	jt:ENSG00000179036|VAMP2	yes	-
ER|ENSG00000199017|hsa-mir-1-1|hsa-miR-1	jt:ENSG00000197417|CARKL	-	-
ER|ENSG00000199017|hsa-mir-1-1|hsa-miR-1	jt:ENSG00000198417|MT1F	-	-
ER|ENSG00000199017|hsa-mir-1-1|hsa-miR-1	jt:ENSG00000205358|MT1H	-	-
ER|ENSG00000199024|hsa-mir-103-2|hsa-miR-103	jt:ENSG00000069275|NUCKS1	-	-
ER|ENSG00000199024|hsa-mir-103-2|hsa-miR-103	jt:ENSG00000105085|CRSP7	-	yes
ER|ENSG00000199024|hsa-mir-103-2|hsa-miR-103	jt:ENSG00000105173|CCNE1	yes	yes
ER|ENSG00000199024|hsa-mir-103-2|hsa-miR-103	jt:ENSG00000116704|SLC35D1	-	yes
ER|ENSG00000199024|hsa-mir-103-2|hsa-miR-103	jt:ENSG00000129473|BCL2L2	yes	yes
ER|ENSG00000199024|hsa-mir-103-2|hsa-miR-103	jt:ENSG00000135968|GCC2	-	yes
ER|ENSG00000199024|hsa-mir-103-2|hsa-miR-103	jt:ENSG00000137171|KLC4	-	yes
ER|ENSG00000199024|hsa-mir-103-2|hsa-miR-103	jt:ENSG00000149201|CCDC81	-	-
ER|ENSG00000199024|hsa-mir-103-2|hsa-miR-103	jt:ENSG00000158560|DYNC1I1	-	yes
ER|ENSG00000199024|hsa-mir-103-2|hsa-miR-103	jt:ENSG00000164305|CASP3	-	-
ER|ENSG00000199024|hsa-mir-103-2|hsa-miR-103	jt:ENSG00000166311|SMPD1	-	-
ER|ENSG00000199024|hsa-mir-103-2|hsa-miR-103	jt:ENSG00000176095|IHPK1	-	yes
ER|ENSG00000199059|hsa-mir-135b|hsa-miR-135b	jt:ENSG00000030304|MUSK	-	-
ER|ENSG00000199059|hsa-mir-135b|hsa-miR-135b	jt:ENSG00000091879|ANGPT2	yes	-
ER|ENSG00000199059|hsa-mir-135b|hsa-miR-135b	jt:ENSG00000095752|IL11	-	-
ER|ENSG00000199059|hsa-mir-135b|hsa-miR-135b	jt:ENSG00000099822|HCN2	yes	-
ER|ENSG00000199059|hsa-mir-135b|hsa-miR-135b	jt:ENSG00000102181|CD99L2	-	-
ER|ENSG00000199059|hsa-mir-135b|hsa-miR-135b	jt:ENSG00000107816|LZTS2	-	-
ER|ENSG00000199059|hsa-mir-135b|hsa-miR-135b	jt:ENSG00000113494|PRLR	-	-
ER|ENSG00000199059|hsa-mir-135b|hsa-miR-135b	jt:ENSG00000114480|GBE1	-	-
ER|ENSG00000199059|hsa-mir-135b|hsa-miR-135b	jt:ENSG00000115137|NP_057628.1	-	-
ER|ENSG00000199059|hsa-mir-135b|hsa-miR-135b	jt:ENSG00000122176|FMOD	-	-
ER|ENSG00000199059|hsa-mir-135b|hsa-miR-135b	jt:ENSG00000125931|CITED1	-	-
ER|ENSG00000199059|hsa-mir-135b|hsa-miR-135b	jt:ENSG00000130589|PR285_HUMAN	-	-
ER|ENSG00000199059|hsa-mir-135b|hsa-miR-135b	jt:ENSG00000135070|ISCA1	-	-
ER|ENSG00000199059|hsa-mir-135b|hsa-miR-135b	jt:ENSG00000135842|FAM129A	-	-
ER|ENSG00000199059|hsa-mir-135b|hsa-miR-135b	jt:ENSG00000164061|BSN	yes	yes
ER|ENSG00000199059|hsa-mir-135b|hsa-miR-135b	jt:ENSG00000167700|MFSD3	-	-
ER|ENSG00000199059|hsa-mir-135b|hsa-miR-135b	jt:ENSG00000167861|C17orf28	-	-
ER|ENSG00000199059|hsa-mir-135b|hsa-miR-135b	jt:ENSG00000168026|TTC21A	-	-
ER|ENSG00000199059|hsa-mir-135b|hsa-miR-135b	jt:ENSG00000173464|RNASE11	-	-
ER|ENSG00000199059|hsa-mir-135b|hsa-miR-135b	jt:ENSG00000180424|DEFB123	-	-
ER|ENSG00000199059|hsa-mir-135b|hsa-miR-135b	jt:ENSG00000184774|Q49AQ9_HUMAN	-	-
ER|ENSG00000199059|hsa-mir-135b|hsa-miR-135b	jt:ENSG00000185294|NP_787078.1	-	-
ER|ENSG00000199059|hsa-mir-135b|hsa-miR-135b	jt:ENSG00000198429|ZNF69	-	-
ER|ENSG00000199059|hsa-mir-135b|hsa-miR-135b	jt:ENSG00000198959|TGM2	-	-
ER|ENSG00000199066|hsa-mir-330|hsa-miR-330	jt:ENSG00000073111|MCM2	-	-
ER|ENSG00000199066|hsa-mir-330|hsa-miR-330	jt:ENSG00000084754|HADHA	-	-
ER|ENSG00000199066|hsa-mir-330|hsa-miR-330	jt:ENSG00000091972|CD200	-	-
ER|ENSG00000199066|hsa-mir-330|hsa-miR-330	jt:ENSG00000094963|FMO2	-	-
ER|ENSG00000199066|hsa-mir-330|hsa-miR-330	jt:ENSG00000104267|CA2	-	-
ER|ENSG00000199066|hsa-mir-330|hsa-miR-330	jt:ENSG00000107897|ACBD5	-	-
ER|ENSG00000199066|hsa-mir-330|hsa-miR-330	jt:ENSG00000143178|TBX19	-	-
ER|ENSG00000199066|hsa-mir-330|hsa-miR-330	jt:ENSG00000146242|TPBG	-	-
ER|ENSG00000199066|hsa-mir-330|hsa-miR-330	jt:ENSG00000161203|AP2M1	-	-
ER|ENSG00000199066|hsa-mir-330|hsa-miR-330	jt:ENSG00000162642|C1orf52	-	-
ER|ENSG00000199066|hsa-mir-330|hsa-miR-330	jt:ENSG00000163961|RNF168	-	-
ER|ENSG00000199066|hsa-mir-330|hsa-miR-330	jt:ENSG00000164916|FOXK1	-	-
ER|ENSG00000199066|hsa-mir-330|hsa-miR-330	jt:ENSG00000167723|TRPV3	-	-
ER|ENSG00000199122|hsa-mir-148b|hsa-miR-148b	jt:ENSG00000034063|UHRF1	yes	-
ER|ENSG00000199122|hsa-mir-148b|hsa-miR-148b	jt:ENSG00000070985|TRPM5	-	-
ER|ENSG00000199122|hsa-mir-148b|hsa-miR-148b	jt:ENSG00000101901|CXorf45	-	-
ER|ENSG00000199122|hsa-mir-148b|hsa-miR-148b	jt:ENSG00000105366|SIGLEC8	-	-
ER|ENSG00000199122|hsa-mir-148b|hsa-miR-148b	jt:ENSG00000106384|MOGAT3	-	-
ER|ENSG00000199122|hsa-mir-148b|hsa-miR-148b	jt:ENSG00000113048|MRPS27	-	-
ER|ENSG00000199122|hsa-mir-148b|hsa-miR-148b	jt:ENSG00000122034|GTF3A	-	-
ER|ENSG00000199122|hsa-mir-148b|hsa-miR-148b	jt:ENSG00000131711|MAP1B	yes	yes
ER|ENSG00000199122|hsa-mir-148b|hsa-miR-148b	jt:ENSG00000134851|TMEM165	-	yes
ER|ENSG00000199122|hsa-mir-148b|hsa-miR-148b	jt:ENSG00000137073|UBAP2	-	-
ER|ENSG00000199122|hsa-mir-148b|hsa-miR-148b	jt:ENSG00000156466|GDF6	yes	yes
ER|ENSG00000199122|hsa-mir-148b|hsa-miR-148b	jt:ENSG00000156642|NPTN	yes	yes
ER|ENSG00000199122|hsa-mir-148b|hsa-miR-148b	jt:ENSG00000165097|AOF1	-	-
ER|ENSG00000199122|hsa-mir-148b|hsa-miR-148b	jt:ENSG00000166024|C10orf28	-	-
ER|ENSG00000199122|hsa-mir-148b|hsa-miR-148b	jt:ENSG00000182220|ATP6AP2	yes	yes
ER|ENSG00000199122|hsa-mir-148b|hsa-miR-148b	jt:ENSG00000198854|C1orf68	-	-
ER|ENSG00000199122|hsa-mir-148b|hsa-miR-148b	jt:ENSG00000205036|NP_001001682.1	-	-
ER|ENSG00000199122|hsa-mir-148b|hsa-miR-148b	jt:ENSG00000205524|Q68D70_HUMAN	-	-
ER|ENSG00000199122|hsa-mir-148b|hsa-miR-148b	jt:ENSG00000205653|Q6ZUF2_HUMAN	-	-
ER|ENSG00000199122|hsa-mir-148b|hsa-miR-148b	jt:ENSG00000206193|Q5HYA3_HUMAN	-	-
ER|ENSG00000199135|hsa-mir-101-1|hsa-miR-101	jt:ENSG00000019991|HGF	-	-
ER|ENSG00000199135|hsa-mir-101-1|hsa-miR-101	jt:ENSG00000088854|C20orf194	yes	-
ER|ENSG00000199135|hsa-mir-101-1|hsa-miR-101	jt:ENSG00000093167|LRRFIP2	-	-
ER|ENSG00000199135|hsa-mir-101-1|hsa-miR-101	jt:ENSG00000100109|TFIP11	-	-
ER|ENSG00000199135|hsa-mir-101-1|hsa-miR-101	jt:ENSG00000104067|TJP1	-	-
ER|ENSG00000199135|hsa-mir-101-1|hsa-miR-101	jt:ENSG00000117620|SLC35A3	-	-
ER|ENSG00000199135|hsa-mir-101-1|hsa-miR-101	jt:ENSG00000119707|RBM25	yes	yes
ER|ENSG00000199135|hsa-mir-101-1|hsa-miR-101	jt:ENSG00000136205|TNS3	-	yes
ER|ENSG00000199135|hsa-mir-101-1|hsa-miR-101	jt:ENSG00000136928|GABBR2	yes	yes
ER|ENSG00000199135|hsa-mir-101-1|hsa-miR-101	jt:ENSG00000160972|PPP1R16A	-	-
ER|ENSG00000199135|hsa-mir-101-1|hsa-miR-101	jt:ENSG00000168118|RAB4A	-	-
ER|ENSG00000199135|hsa-mir-101-1|hsa-miR-101	jt:ENSG00000168575|SLC20A2	yes	-
ER|ENSG00000199135|hsa-mir-101-1|hsa-miR-101	jt:ENSG00000170608|FOXA3	-	-
ER|ENSG00000199135|hsa-mir-101-1|hsa-miR-101	jt:ENSG00000170801|HTRA3	yes	-
ER|ENSG00000199135|hsa-mir-101-1|hsa-miR-101	jt:ENSG00000175220|ARHGAP1	yes	-
ER|ENSG00000199135|hsa-mir-101-1|hsa-miR-101	jt:ENSG00000176276|hCG_1757335	yes	-
ER|ENSG00000199135|hsa-mir-101-1|hsa-miR-101	jt:ENSG00000179151|EDC3	yes	-
ER|ENSG00000199135|hsa-mir-101-1|hsa-miR-101	jt:ENSG00000180263|FGD6	-	yes
ER|ENSG00000199135|hsa-mir-101-1|hsa-miR-101	jt:ENSG00000182923|CEP63	-	-
ER|ENSG00000199135|hsa-mir-101-1|hsa-miR-101	jt:ENSG00000186111|PIP5K1C	yes	-
ER|ENSG00000199135|hsa-mir-101-1|hsa-miR-101	jt:ENSG00000188807|NP_001010866.1	-	-
ER|ENSG00000199135|hsa-mir-101-1|hsa-miR-101	jt:ENSG00000198863|RUNDC1	-	-
ER|ENSG00000199158|hsa-mir-96|hsa-miR-96	jt:ENSG00000058866|DGKG	-	-
ER|ENSG00000199158|hsa-mir-96|hsa-miR-96	jt:ENSG00000067191|CACNB1	yes	-
ER|ENSG00000199158|hsa-mir-96|hsa-miR-96	jt:ENSG00000074527|NTN4	yes	yes
ER|ENSG00000199158|hsa-mir-96|hsa-miR-96	jt:ENSG00000076351|SLC46A1	yes	-
ER|ENSG00000199158|hsa-mir-96|hsa-miR-96	jt:ENSG00000085831|C1orf34	-	-
ER|ENSG00000199158|hsa-mir-96|hsa-miR-96	jt:ENSG00000108515|ENO3	-	-
ER|ENSG00000199158|hsa-mir-96|hsa-miR-96	jt:ENSG00000117281|CD160	-	-
ER|ENSG00000199158|hsa-mir-96|hsa-miR-96	jt:ENSG00000117600|NP_055654.2	-	yes
ER|ENSG00000199158|hsa-mir-96|hsa-miR-96	jt:ENSG00000135454|B4GALNT1	yes	-
ER|ENSG00000199158|hsa-mir-96|hsa-miR-96	jt:ENSG00000136813|KIAA0368	-	-
ER|ENSG00000199158|hsa-mir-96|hsa-miR-96	jt:ENSG00000146859|TMEM140	-	-
ER|ENSG00000199158|hsa-mir-96|hsa-miR-96	jt:ENSG00000147853|AK3	yes	-
ER|ENSG00000199158|hsa-mir-96|hsa-miR-96	jt:ENSG00000156110|ADK	-	yes
ER|ENSG00000199158|hsa-mir-96|hsa-miR-96	jt:ENSG00000162755|NP_689579.3	-	-
ER|ENSG00000199158|hsa-mir-96|hsa-miR-96	jt:ENSG00000163762|TM4SF18	-	-
ER|ENSG00000199158|hsa-mir-96|hsa-miR-96	jt:ENSG00000166924|NP_775835.2	-	-
ER|ENSG00000199158|hsa-mir-96|hsa-miR-96	jt:ENSG00000169495|HTRA4	-	-
ER|ENSG00000199158|hsa-mir-96|hsa-miR-96	jt:ENSG00000171217|CLDN20	-	-
ER|ENSG00000199158|hsa-mir-96|hsa-miR-96	jt:ENSG00000172819|RARG	yes	-
ER|ENSG00000199158|hsa-mir-96|hsa-miR-96	jt:ENSG00000174365|NR_003239.1	-	-
ER|ENSG00000199158|hsa-mir-96|hsa-miR-96	jt:ENSG00000176261|ZBTB8OS	-	-
ER|ENSG00000199158|hsa-mir-96|hsa-miR-96	jt:ENSG00000185633|NDUFA4L2	-	-
ER|ENSG00000199158|hsa-mir-96|hsa-miR-96	jt:ENSG00000196588|MKL1_HUMAN	-	-
ER|ENSG00000199158|hsa-mir-96|hsa-miR-96	jt:ENSG00000197616|MYH6	-	-
ER|ENSG00000207585|hsa-mir-181d|hsa-miR-181d	jt:ENSG00000066427|ATXN3	yes	-
ER|ENSG00000207585|hsa-mir-181d|hsa-miR-181d	jt:ENSG00000084652|TXLNA	-	-
ER|ENSG00000207585|hsa-mir-181d|hsa-miR-181d	jt:ENSG00000106366|SERPINE1	yes	-
ER|ENSG00000207585|hsa-mir-181d|hsa-miR-181d	jt:ENSG00000111731|KIAA0528	yes	-
ER|ENSG00000207585|hsa-mir-181d|hsa-miR-181d	jt:ENSG00000117000|RLF	yes	-
ER|ENSG00000207585|hsa-mir-181d|hsa-miR-181d	jt:ENSG00000131152|Q9H693_HUMAN	-	-
ER|ENSG00000207585|hsa-mir-181d|hsa-miR-181d	jt:ENSG00000138735|PDE5A	yes	yes
ER|ENSG00000207585|hsa-mir-181d|hsa-miR-181d	jt:ENSG00000147454|SLC25A37	yes	-
ER|ENSG00000207585|hsa-mir-181d|hsa-miR-181d	jt:ENSG00000159873|CCDC117	yes	-
ER|ENSG00000207585|hsa-mir-181d|hsa-miR-181d	jt:ENSG00000160844|NP_849153.3	-	-
ER|ENSG00000207585|hsa-mir-181d|hsa-miR-181d	jt:ENSG00000167766|ZNF83	yes	-
ER|ENSG00000207585|hsa-mir-181d|hsa-miR-181d	jt:ENSG00000181773|GPR3	-	-
ER|ENSG00000207585|hsa-mir-181d|hsa-miR-181d	jt:ENSG00000182263|FIGN	yes	-
ER|ENSG00000207611|hsa-mir-149|hsa-miR-149	jt:ENSG00000022976|C14orf131	-	-
ER|ENSG00000207611|hsa-mir-149|hsa-miR-149	jt:ENSG00000099331|MYO9B	-	-
ER|ENSG00000207611|hsa-mir-149|hsa-miR-149	jt:ENSG00000102313|ITIH5L	-	-
ER|ENSG00000207611|hsa-mir-149|hsa-miR-149	jt:ENSG00000118816|CCNI	yes	-
ER|ENSG00000207611|hsa-mir-149|hsa-miR-149	jt:ENSG00000141325|CCDC45	-	-
ER|ENSG00000207611|hsa-mir-149|hsa-miR-149	jt:ENSG00000151474|FRMD4A	-	yes
ER|ENSG00000207611|hsa-mir-149|hsa-miR-149	jt:ENSG00000164061|BSN	-	yes
ER|ENSG00000207611|hsa-mir-149|hsa-miR-149	jt:ENSG00000172780|RAB43	yes	yes
ER|ENSG00000207611|hsa-mir-149|hsa-miR-149	jt:ENSG00000188935|Q6ZU24_HUMAN	-	-
ER|ENSG00000207611|hsa-mir-149|hsa-miR-149	jt:ENSG00000189363|Q6ZSP4_HUMAN	-	-
ER|ENSG00000207618|hsa-mir-144|hsa-miR-144	jt:ENSG00000064393|HIPK2	yes	-
ER|ENSG00000207618|hsa-mir-144|hsa-miR-144	jt:ENSG00000088854|C20orf194	yes	-
ER|ENSG00000207618|hsa-mir-144|hsa-miR-144	jt:ENSG00000100109|TFIP11	-	-
ER|ENSG00000207618|hsa-mir-144|hsa-miR-144	jt:ENSG00000101574|METTL4	-	-
ER|ENSG00000207618|hsa-mir-144|hsa-miR-144	jt:ENSG00000104067|TJP1	-	-
ER|ENSG00000207618|hsa-mir-144|hsa-miR-144	jt:ENSG00000107341|UBE2R2	-	-
ER|ENSG00000207618|hsa-mir-144|hsa-miR-144	jt:ENSG00000116044|NFE2L2	-	yes
ER|ENSG00000207618|hsa-mir-144|hsa-miR-144	jt:ENSG00000117620|SLC35A3	-	yes
ER|ENSG00000207618|hsa-mir-144|hsa-miR-144	jt:ENSG00000119707|RBM25	yes	yes
ER|ENSG00000207618|hsa-mir-144|hsa-miR-144	jt:ENSG00000126749|EMG1	-	-
ER|ENSG00000207618|hsa-mir-144|hsa-miR-144	jt:ENSG00000136205|TNS3	yes	yes
ER|ENSG00000207618|hsa-mir-144|hsa-miR-144	jt:ENSG00000136928|GABBR2	yes	yes
ER|ENSG00000207618|hsa-mir-144|hsa-miR-144	jt:ENSG00000142182|DNMT3L	-	-
ER|ENSG00000207618|hsa-mir-144|hsa-miR-144	jt:ENSG00000153563|CD8A	-	-
ER|ENSG00000207618|hsa-mir-144|hsa-miR-144	jt:ENSG00000160209|PDXK	-	-
ER|ENSG00000207618|hsa-mir-144|hsa-miR-144	jt:ENSG00000160352|ZNF714	-	yes
ER|ENSG00000207618|hsa-mir-144|hsa-miR-144	jt:ENSG00000160972|PPP1R16A	-	-
ER|ENSG00000207618|hsa-mir-144|hsa-miR-144	jt:ENSG00000164219|PGGT1B	yes	-
ER|ENSG00000207618|hsa-mir-144|hsa-miR-144	jt:ENSG00000166436|TRIM66	-	-
ER|ENSG00000207618|hsa-mir-144|hsa-miR-144	jt:ENSG00000167766|ZNF83	-	-
ER|ENSG00000207618|hsa-mir-144|hsa-miR-144	jt:ENSG00000168575|SLC20A2	yes	yes
ER|ENSG00000207618|hsa-mir-144|hsa-miR-144	jt:ENSG00000170801|HTRA3	yes	-
ER|ENSG00000207618|hsa-mir-144|hsa-miR-144	jt:ENSG00000179151|EDC3	yes	-
ER|ENSG00000207618|hsa-mir-144|hsa-miR-144	jt:ENSG00000180263|FGD6	yes	yes
ER|ENSG00000207618|hsa-mir-144|hsa-miR-144	jt:ENSG00000181852|RNF41	-	-
ER|ENSG00000207618|hsa-mir-144|hsa-miR-144	jt:ENSG00000183952|Q9H5Q9_HUMAN	-	-
ER|ENSG00000207618|hsa-mir-144|hsa-miR-144	jt:ENSG00000188807|NP_001010866.1	-	-
ER|ENSG00000207618|hsa-mir-144|hsa-miR-144	jt:ENSG00000196705|ZNF431	-	yes
ER|ENSG00000207618|hsa-mir-144|hsa-miR-144	jt:ENSG00000204987|Q6ZN80_HUMAN	-	-
ER|ENSG00000207618|hsa-mir-144|hsa-miR-144	jt:ENSG00000205269|Q5T4T1_HUMAN	-	-
ER|ENSG00000207618|hsa-mir-144|hsa-miR-144	jt:ENSG00000206062|Q4G0T4_HUMAN	-	-
ER|ENSG00000207623|hsa-mir-205|hsa-miR-205	jt:ENSG00000006634|DBF4	-	-
ER|ENSG00000207623|hsa-mir-205|hsa-miR-205	jt:ENSG00000131242|RAB11FIP4	-	-
ER|ENSG00000207623|hsa-mir-205|hsa-miR-205	jt:ENSG00000152270|PDE3B	-	-
ER|ENSG00000207623|hsa-mir-205|hsa-miR-205	jt:ENSG00000164124|TMEM144	-	-
ER|ENSG00000207623|hsa-mir-205|hsa-miR-205	jt:ENSG00000166704|ZNF606	-	-
ER|ENSG00000207623|hsa-mir-205|hsa-miR-205	jt:ENSG00000167139|TBC1D21	-	-
ER|ENSG00000207623|hsa-mir-205|hsa-miR-205	jt:ENSG00000182631|RXFP3	-	-
ER|ENSG00000207623|hsa-mir-205|hsa-miR-205	jt:ENSG00000187753|C9orf153	-	-
ER|ENSG00000207623|hsa-mir-205|hsa-miR-205	jt:ENSG00000189325|NP_001010903.2	-	-
ER|ENSG00000207635|hsa-mir-499|hsa-miR-499	jt:ENSG00000007314|SCN4A	-	-
ER|ENSG00000207635|hsa-mir-499|hsa-miR-499	jt:ENSG00000089009|RPL6	-	-
ER|ENSG00000207635|hsa-mir-499|hsa-miR-499	jt:ENSG00000110693|SOX6	-	-
ER|ENSG00000207635|hsa-mir-499|hsa-miR-499	jt:ENSG00000124449|IRGC	-	-
ER|ENSG00000207635|hsa-mir-499|hsa-miR-499	jt:ENSG00000163788|SNRK	-	-
ER|ENSG00000207635|hsa-mir-499|hsa-miR-499	jt:ENSG00000173436|C1orf151	-	-
ER|ENSG00000207635|hsa-mir-499|hsa-miR-499	jt:ENSG00000203782|LOR	-	-
ER|ENSG00000207691|hsa-mir-183|hsa-miR-183	jt:ENSG00000074527|NTN4	-	yes
ER|ENSG00000207691|hsa-mir-183|hsa-miR-183	jt:ENSG00000076351|SLC46A1	-	-
ER|ENSG00000207691|hsa-mir-183|hsa-miR-183	jt:ENSG00000100889|PCK2	-	-
ER|ENSG00000207691|hsa-mir-183|hsa-miR-183	jt:ENSG00000108479|GALK1	-	-
ER|ENSG00000207691|hsa-mir-183|hsa-miR-183	jt:ENSG00000135454|B4GALNT1	-	-
ER|ENSG00000207691|hsa-mir-183|hsa-miR-183	jt:ENSG00000147676|MAL2	yes	yes
ER|ENSG00000207691|hsa-mir-183|hsa-miR-183	jt:ENSG00000162755|NP_689579.3	-	-
ER|ENSG00000207691|hsa-mir-183|hsa-miR-183	jt:ENSG00000165914|TTC7B	yes	yes
ER|ENSG00000207691|hsa-mir-183|hsa-miR-183	jt:ENSG00000166743|ACSM1	-	-
ER|ENSG00000207691|hsa-mir-183|hsa-miR-183	jt:ENSG00000166924|NP_775835.2	-	-
ER|ENSG00000207691|hsa-mir-183|hsa-miR-183	jt:ENSG00000174365|NR_003239.1	-	-
ER|ENSG00000207691|hsa-mir-183|hsa-miR-183	jt:ENSG00000182660|NP_001013698.1	-	-
ER|ENSG00000207691|hsa-mir-183|hsa-miR-183	jt:ENSG00000185633|NDUFA4L2	-	-
ER|ENSG00000207691|hsa-mir-183|hsa-miR-183	jt:ENSG00000196588|MKL1_HUMAN	-	-
ER|ENSG00000207691|hsa-mir-183|hsa-miR-183	jt:ENSG00000197616|MYH6	-	-
ER|ENSG00000207705|hsa-mir-129-1|hsa-miR-129	jt:ENSG00000105058|FAM32A	-	-
ER|ENSG00000207705|hsa-mir-129-1|hsa-miR-129	jt:ENSG00000119772|DNMT3A	-	-
ER|ENSG00000207705|hsa-mir-129-1|hsa-miR-129	jt:ENSG00000136720|HS6ST1	-	-
ER|ENSG00000207705|hsa-mir-129-1|hsa-miR-129	jt:ENSG00000145416|MARCH1	-	-
ER|ENSG00000207705|hsa-mir-129-1|hsa-miR-129	jt:ENSG00000178110|Q8N9G9_HUMAN	-	-
ER|ENSG00000207705|hsa-mir-129-1|hsa-miR-129	jt:ENSG00000178602|OTOS	-	-
ER|ENSG00000207705|hsa-mir-129-1|hsa-miR-129	jt:ENSG00000178796|Q8N9Z1_HUMAN	-	-
ER|ENSG00000207705|hsa-mir-129-1|hsa-miR-129	jt:ENSG00000186666|BCDIN3D	-	-
ER|ENSG00000207705|hsa-mir-129-1|hsa-miR-129	jt:ENSG00000204655|MOG	-	-
ER|ENSG00000207732|hsa-mir-218-1|hsa-miR-218	jt:ENSG00000076554|TPD52	yes	yes
ER|ENSG00000207732|hsa-mir-218-1|hsa-miR-218	jt:ENSG00000113048|MRPS27	-	-
ER|ENSG00000207732|hsa-mir-218-1|hsa-miR-218	jt:ENSG00000120727|PAIP2	-	yes
ER|ENSG00000207732|hsa-mir-218-1|hsa-miR-218	jt:ENSG00000136942|RPL35	-	-
ER|ENSG00000207732|hsa-mir-218-1|hsa-miR-218	jt:ENSG00000137075|RNF38	yes	yes
ER|ENSG00000207732|hsa-mir-218-1|hsa-miR-218	jt:ENSG00000147400|CETN2	-	-
ER|ENSG00000207732|hsa-mir-218-1|hsa-miR-218	jt:ENSG00000152207|CYSLTR2	-	-
ER|ENSG00000207732|hsa-mir-218-1|hsa-miR-218	jt:ENSG00000161048|NP_945341.2	-	-
ER|ENSG00000207732|hsa-mir-218-1|hsa-miR-218	jt:ENSG00000171540|OTP	yes	yes
ER|ENSG00000207732|hsa-mir-218-1|hsa-miR-218	jt:ENSG00000181852|RNF41	yes	-
ER|ENSG00000207732|hsa-mir-218-1|hsa-miR-218	jt:ENSG00000185053|SGCZ	yes	yes
ER|ENSG00000207732|hsa-mir-218-1|hsa-miR-218	jt:ENSG00000188935|Q6ZU24_HUMAN	-	-
ER|ENSG00000207732|hsa-mir-218-1|hsa-miR-218	jt:ENSG00000197106|SLC6A17	yes	yes
ER|ENSG00000207732|hsa-mir-218-1|hsa-miR-218	jt:ENSG00000198589|LRBA	-	-
ER|ENSG00000207732|hsa-mir-218-1|hsa-miR-218	jt:ENSG00000203931|LOC729078	-	-
ER|ENSG00000207732|hsa-mir-218-1|hsa-miR-218	jt:ENSG00000203932|LOC728660	-	-
ER|ENSG00000207732|hsa-mir-218-1|hsa-miR-218	jt:ENSG00000204241|Q6ZUU8_HUMAN	-	-
ER|ENSG00000207732|hsa-mir-218-1|hsa-miR-218	jt:ENSG00000206069|NP_001001663.1	-	-
ER|ENSG00000207764|hsa-mir-133a-2|hsa-miR-133a	jt:ENSG00000137507|LRRC32	-	yes
ER|ENSG00000207764|hsa-mir-133a-2|hsa-miR-133a	jt:ENSG00000143858|SYT2	yes	yes
ER|ENSG00000207764|hsa-mir-133a-2|hsa-miR-133a	jt:ENSG00000163295|ALPI	-	-
ER|ENSG00000207764|hsa-mir-133a-2|hsa-miR-133a	jt:ENSG00000163485|ADORA1	-	-
ER|ENSG00000207794|hsa-mir-451|hsa-miR-451	jt:ENSG00000080298|RFX3	-	-
ER|ENSG00000207794|hsa-mir-451|hsa-miR-451	jt:ENSG00000103496|STX4	-	-
ER|ENSG00000207794|hsa-mir-451|hsa-miR-451	jt:ENSG00000109684|NP_443196.1	-	-
ER|ENSG00000207794|hsa-mir-451|hsa-miR-451	jt:ENSG00000123131|PRDX4	-	-
ER|ENSG00000207794|hsa-mir-451|hsa-miR-451	jt:ENSG00000125895|C20orf46	-	-
ER|ENSG00000207794|hsa-mir-451|hsa-miR-451	jt:ENSG00000134324|LPIN1	-	-
ER|ENSG00000207794|hsa-mir-451|hsa-miR-451	jt:ENSG00000136630|HLX1	-	-
ER|ENSG00000207794|hsa-mir-451|hsa-miR-451	jt:ENSG00000169062|UPF3A	-	-
ER|ENSG00000207794|hsa-mir-451|hsa-miR-451	jt:ENSG00000186009|ATP4B	-	-
ER|ENSG00000207947|hsa-mir-152|hsa-miR-152	jt:ENSG00000034063|UHRF1	yes	-
ER|ENSG00000207947|hsa-mir-152|hsa-miR-152	jt:ENSG00000070985|TRPM5	-	-
ER|ENSG00000207947|hsa-mir-152|hsa-miR-152	jt:ENSG00000101901|CXorf45	-	-
ER|ENSG00000207947|hsa-mir-152|hsa-miR-152	jt:ENSG00000105366|SIGLEC8	-	-
ER|ENSG00000207947|hsa-mir-152|hsa-miR-152	jt:ENSG00000106384|MOGAT3	-	-
ER|ENSG00000207947|hsa-mir-152|hsa-miR-152	jt:ENSG00000113048|MRPS27	-	-
ER|ENSG00000207947|hsa-mir-152|hsa-miR-152	jt:ENSG00000122034|GTF3A	-	-
ER|ENSG00000207947|hsa-mir-152|hsa-miR-152	jt:ENSG00000131711|MAP1B	yes	yes
ER|ENSG00000207947|hsa-mir-152|hsa-miR-152	jt:ENSG00000134851|TMEM165	-	yes
ER|ENSG00000207947|hsa-mir-152|hsa-miR-152	jt:ENSG00000137073|UBAP2	-	-
ER|ENSG00000207947|hsa-mir-152|hsa-miR-152	jt:ENSG00000156466|GDF6	yes	yes
ER|ENSG00000207947|hsa-mir-152|hsa-miR-152	jt:ENSG00000156642|NPTN	yes	yes
ER|ENSG00000207947|hsa-mir-152|hsa-miR-152	jt:ENSG00000165097|AOF1	-	-
ER|ENSG00000207947|hsa-mir-152|hsa-miR-152	jt:ENSG00000166024|C10orf28	-	-
ER|ENSG00000207947|hsa-mir-152|hsa-miR-152	jt:ENSG00000182220|ATP6AP2	yes	yes
ER|ENSG00000207947|hsa-mir-152|hsa-miR-152	jt:ENSG00000198854|C1orf68	-	-
ER|ENSG00000207947|hsa-mir-152|hsa-miR-152	jt:ENSG00000205036|NP_001001682.1	-	-
ER|ENSG00000207947|hsa-mir-152|hsa-miR-152	jt:ENSG00000205524|Q68D70_HUMAN	-	-
ER|ENSG00000207947|hsa-mir-152|hsa-miR-152	jt:ENSG00000205653|Q6ZUF2_HUMAN	-	-
ER|ENSG00000207947|hsa-mir-152|hsa-miR-152	jt:ENSG00000206193|Q5HYA3_HUMAN	-	-
ER|ENSG00000207962|hsa-mir-30c-1|hsa-miR-30c	jt:ENSG00000001084|GCLC	yes	-
ER|ENSG00000207962|hsa-mir-30c-1|hsa-miR-30c	jt:ENSG00000033867|SLC4A7	yes	yes
ER|ENSG00000207962|hsa-mir-30c-1|hsa-miR-30c	jt:ENSG00000058600|POLR3E	-	-
ER|ENSG00000207962|hsa-mir-30c-1|hsa-miR-30c	jt:ENSG00000079739|PGM1	yes	-
ER|ENSG00000207962|hsa-mir-30c-1|hsa-miR-30c	jt:ENSG00000091157|WDR7	yes	-
ER|ENSG00000207962|hsa-mir-30c-1|hsa-miR-30c	jt:ENSG00000101134|DOK5	-	yes
ER|ENSG00000207962|hsa-mir-30c-1|hsa-miR-30c	jt:ENSG00000119686|C14orf58	-	-
ER|ENSG00000207962|hsa-mir-30c-1|hsa-miR-30c	jt:ENSG00000121578|B4GALT4	-	-
ER|ENSG00000207962|hsa-mir-30c-1|hsa-miR-30c	jt:ENSG00000123643|SLC36A1	yes	-
ER|ENSG00000207962|hsa-mir-30c-1|hsa-miR-30c	jt:ENSG00000134531|EMP1	-	-
ER|ENSG00000207962|hsa-mir-30c-1|hsa-miR-30c	jt:ENSG00000137941|TTLL7	yes	-
ER|ENSG00000207962|hsa-mir-30c-1|hsa-miR-30c	jt:ENSG00000138069|RAB1A	-	yes
ER|ENSG00000207962|hsa-mir-30c-1|hsa-miR-30c	jt:ENSG00000143590|EFNA3	yes	-
ER|ENSG00000207962|hsa-mir-30c-1|hsa-miR-30c	jt:ENSG00000147649|MTDH	yes	yes
ER|ENSG00000207962|hsa-mir-30c-1|hsa-miR-30c	jt:ENSG00000148541|FAM13C1	yes	yes
ER|ENSG00000207962|hsa-mir-30c-1|hsa-miR-30c	jt:ENSG00000156735|BAG4	-	-
ER|ENSG00000207962|hsa-mir-30c-1|hsa-miR-30c	jt:ENSG00000159873|CCDC117	yes	yes
ER|ENSG00000207962|hsa-mir-30c-1|hsa-miR-30c	jt:ENSG00000161998|Q8N221_HUMAN	-	-
ER|ENSG00000207962|hsa-mir-30c-1|hsa-miR-30c	jt:ENSG00000172819|RARG	yes	-
ER|ENSG00000207962|hsa-mir-30c-1|hsa-miR-30c	jt:ENSG00000173320|STOX2	yes	-
ER|ENSG00000207962|hsa-mir-30c-1|hsa-miR-30c	jt:ENSG00000175564|UCP3	yes	-
ER|ENSG00000207962|hsa-mir-30c-1|hsa-miR-30c	jt:ENSG00000179151|EDC3	yes	-
ER|ENSG00000207962|hsa-mir-30c-1|hsa-miR-30c	jt:ENSG00000180667|YOD1	yes	yes
ER|ENSG00000207962|hsa-mir-30c-1|hsa-miR-30c	jt:ENSG00000205269|Q5T4T1_HUMAN	-	-
ER|ENSG00000207990|hsa-mir-182|hsa-miR-182	jt:ENSG00000038219|FAM44A	yes	yes
ER|ENSG00000207990|hsa-mir-182|hsa-miR-182	jt:ENSG00000085831|C1orf34	-	-
ER|ENSG00000207990|hsa-mir-182|hsa-miR-182	jt:ENSG00000095139|ARCN1	yes	yes
ER|ENSG00000207990|hsa-mir-182|hsa-miR-182	jt:ENSG00000116704|SLC35D1	-	-
ER|ENSG00000207990|hsa-mir-182|hsa-miR-182	jt:ENSG00000120253|NUP43	-	-
ER|ENSG00000207990|hsa-mir-182|hsa-miR-182	jt:ENSG00000136813|KIAA0368	-	-
ER|ENSG00000207990|hsa-mir-182|hsa-miR-182	jt:ENSG00000137312|FLOT1	-	-
ER|ENSG00000207990|hsa-mir-182|hsa-miR-182	jt:ENSG00000146859|TMEM140	-	-
ER|ENSG00000207990|hsa-mir-182|hsa-miR-182	jt:ENSG00000147853|AK3	-	-
ER|ENSG00000207990|hsa-mir-182|hsa-miR-182	jt:ENSG00000156110|ADK	-	yes
ER|ENSG00000207990|hsa-mir-182|hsa-miR-182	jt:ENSG00000169495|HTRA4	-	-
ER|ENSG00000207990|hsa-mir-182|hsa-miR-182	jt:ENSG00000172819|RARG	yes	-
ER|ENSG00000207990|hsa-mir-182|hsa-miR-182	jt:ENSG00000176261|ZBTB8OS	-	-
ER|ENSG00000207990|hsa-mir-182|hsa-miR-182	jt:ENSG00000197616|MYH6	-	-
ER|ENSG00000207990|hsa-mir-182|hsa-miR-182	jt:ENSG00000205133|Q629K1_HUMAN	-	-
ER|ENSG00000208009|hsa-mir-130a|hsa-miR-130a	jt:ENSG00000055813|CCDC85A	-	-
ER|ENSG00000208009|hsa-mir-130a|hsa-miR-130a	jt:ENSG00000070985|TRPM5	-	-
ER|ENSG00000208009|hsa-mir-130a|hsa-miR-130a	jt:ENSG00000077312|SNRPA	-	-
ER|ENSG00000208009|hsa-mir-130a|hsa-miR-130a	jt:ENSG00000086015|MAST2	-	-
ER|ENSG00000208009|hsa-mir-130a|hsa-miR-130a	jt:ENSG00000101901|CXorf45	-	-
ER|ENSG00000208009|hsa-mir-130a|hsa-miR-130a	jt:ENSG00000103723|AP3B2	-	yes
ER|ENSG00000208009|hsa-mir-130a|hsa-miR-130a	jt:ENSG00000109654|TRIM2	yes	yes
ER|ENSG00000208009|hsa-mir-130a|hsa-miR-130a	jt:ENSG00000113048|MRPS27	-	-
ER|ENSG00000208009|hsa-mir-130a|hsa-miR-130a	jt:ENSG00000120509|PDZD11	-	yes
ER|ENSG00000208009|hsa-mir-130a|hsa-miR-130a	jt:ENSG00000122034|GTF3A	-	-
ER|ENSG00000208009|hsa-mir-130a|hsa-miR-130a	jt:ENSG00000123395|C12orf44	-	-
ER|ENSG00000208009|hsa-mir-130a|hsa-miR-130a	jt:ENSG00000129467|ADCY4	-	-
ER|ENSG00000208009|hsa-mir-130a|hsa-miR-130a	jt:ENSG00000130956|HABP4	yes	yes
ER|ENSG00000208009|hsa-mir-130a|hsa-miR-130a	jt:ENSG00000137073|UBAP2	-	-
ER|ENSG00000208009|hsa-mir-130a|hsa-miR-130a	jt:ENSG00000138641|HERC3	-	-
ER|ENSG00000208009|hsa-mir-130a|hsa-miR-130a	jt:ENSG00000147642|SYBU_HUMAN	-	yes
ER|ENSG00000208009|hsa-mir-130a|hsa-miR-130a	jt:ENSG00000156642|NPTN	yes	yes
ER|ENSG00000208009|hsa-mir-130a|hsa-miR-130a	jt:ENSG00000157077|ZFYVE9	yes	yes
ER|ENSG00000208009|hsa-mir-130a|hsa-miR-130a	jt:ENSG00000165195|PIGA	yes	yes
ER|ENSG00000208009|hsa-mir-130a|hsa-miR-130a	jt:ENSG00000166024|C10orf28	-	-
ER|ENSG00000208009|hsa-mir-130a|hsa-miR-130a	jt:ENSG00000181690|PLAG1	-	yes
ER|ENSG00000208009|hsa-mir-130a|hsa-miR-130a	jt:ENSG00000182220|ATP6AP2	-	yes
ER|ENSG00000208009|hsa-mir-130a|hsa-miR-130a	jt:ENSG00000188483|IER5L	-	yes
ER|ENSG00000208009|hsa-mir-130a|hsa-miR-130a	jt:ENSG00000189069|NP_001013732.1	-	-
ER|ENSG00000208009|hsa-mir-130a|hsa-miR-130a	jt:ENSG00000203925|LOC647839	-	-
ER|ENSG00000208009|hsa-mir-130a|hsa-miR-130a	jt:ENSG00000205036|NP_001001682.1	-	-
ER|ENSG00000208009|hsa-mir-130a|hsa-miR-130a	jt:ENSG00000205524|Q68D70_HUMAN	-	-
ER|ENSG00000208009|hsa-mir-130a|hsa-miR-130a	jt:ENSG00000206528|Q6ZSM0_HUMAN	-	-
ETS|ENSG00000207808|hsa-mir-27a|hsa-miR-27a	jt:ENSG00000167723|TRPV3	-	-
ETS|ENSG00000207939|hsa-mir-223|hsa-miR-223	jt:ENSG00000091136|LAMB1	-	-
ETS|ENSG00000207939|hsa-mir-223|hsa-miR-223	jt:ENSG00000123268|ATF1	-	-
ETS|ENSG00000207939|hsa-mir-223|hsa-miR-223	jt:ENSG00000151148|UBE3B	-	-
ETS|ENSG00000207939|hsa-mir-223|hsa-miR-223	jt:ENSG00000161572|LYZL6	-	-
ETS|ENSG00000207939|hsa-mir-223|hsa-miR-223	jt:ENSG00000168385|SEPT2	-	-
ETS|ENSG00000207939|hsa-mir-223|hsa-miR-223	jt:ENSG00000170638|TRABD	-	-
ETS|ENSG00000207939|hsa-mir-223|hsa-miR-223	jt:ENSG00000187726|DNAJB13	-	-
ETS|ENSG00000207939|hsa-mir-223|hsa-miR-223	jt:ENSG00000198000|NOL8	-	-
ETS|ENSG00000207949|hsa-mir-214|hsa-miR-214	jt:ENSG00000110328|GALNTL4	-	yes
ETS|ENSG00000207980|hsa-mir-23a|hsa-miR-23a	jt:ENSG00000113615|SEC24A	yes	-
ETS|ENSG00000207980|hsa-mir-23a|hsa-miR-23a	jt:ENSG00000188938|FAM120AOS	-	-
ETS|ENSG00000207980|hsa-mir-23a|hsa-miR-23a	jt:ENSG00000204026|Q6ZSD2_HUMAN	-	-
ETS|ENSG00000208024|hsa-mir-199a-2|hsa-miR-199a*	jt:ENSG00000116141|MARK1	-	-
ETS|ENSG00000208024|hsa-mir-199a-2|hsa-miR-199a*	jt:ENSG00000204220|PFDN6	-	-
ETS|ENSG00000209707|hsa-mir-24-2|hsa-miR-24	jt:ENSG00000103184|SEC14L5	-	-
ETS|ENSG00000209707|hsa-mir-24-2|hsa-miR-24	jt:ENSG00000106384|MOGAT3	-	-
ETS|ENSG00000209707|hsa-mir-24-2|hsa-miR-24	jt:ENSG00000114019|AMOTL2	yes	yes
ETS|ENSG00000209707|hsa-mir-24-2|hsa-miR-24	jt:ENSG00000132141|CCT6B	-	-
ETS|ENSG00000209707|hsa-mir-24-2|hsa-miR-24	jt:ENSG00000162458|FBLIM1	-	-
ETS|ENSG00000209707|hsa-mir-24-2|hsa-miR-24	jt:ENSG00000172460|Q8IVY7_HUMAN	-	-
FAC1|ENSG00000199130|hsa-mir-365-1|hsa-miR-365	jt:ENSG00000184574|GPR92	-	-
FAC1|ENSG00000199130|hsa-mir-365-1|hsa-miR-365	jt:ENSG00000189251|Q8WYN8_HUMAN	-	-
FAC1|ENSG00000199130|hsa-mir-365-1|hsa-miR-365	jt:ENSG00000198785|GRIN3A	-	yes
FAC1|ENSG00000207562|hsa-mir-34c|hsa-miR-34c	jt:ENSG00000009694|ODZ1	-	-
FAC1|ENSG00000207562|hsa-mir-34c|hsa-miR-34c	jt:ENSG00000186190|C20orf185	-	-
FAC1|ENSG00000207811|hsa-mir-34b|hsa-miR-34b	jt:ENSG00000009694|ODZ1	-	-
FAC1|ENSG00000207811|hsa-mir-34b|hsa-miR-34b	jt:ENSG00000186190|C20orf185	-	-
FOXO1|ENSG00000199094|hsa-mir-30c-2|hsa-miR-30c	jt:ENSG00000091157|WDR7	yes	-
FOXO1|ENSG00000199094|hsa-mir-30c-2|hsa-miR-30c	jt:ENSG00000102098|SCML2	-	yes
FOXO1|ENSG00000199094|hsa-mir-30c-2|hsa-miR-30c	jt:ENSG00000105136|ZNF419	-	-
FOXO1|ENSG00000199094|hsa-mir-30c-2|hsa-miR-30c	jt:ENSG00000125804|C20orf91	-	-
FOXO1|ENSG00000199094|hsa-mir-30c-2|hsa-miR-30c	jt:ENSG00000143590|EFNA3	yes	-
FOXO1|ENSG00000199094|hsa-mir-30c-2|hsa-miR-30c	jt:ENSG00000173320|STOX2	yes	-
FOXO1|ENSG00000207585|hsa-mir-181d|hsa-miR-181d	jt:ENSG00000131969|ABHD12B	-	-
FOXO1|ENSG00000207585|hsa-mir-181d|hsa-miR-181d	jt:ENSG00000139209|SLC38A4	-	-
FOXO1|ENSG00000207585|hsa-mir-181d|hsa-miR-181d	jt:ENSG00000158483|FAM86C	-	-
FOXO1|ENSG00000207585|hsa-mir-181d|hsa-miR-181d	jt:ENSG00000169891|REPS2	-	-
FOXO1|ENSG00000207585|hsa-mir-181d|hsa-miR-181d	jt:ENSG00000204455|XR_015868.1	-	-
FOXO1|ENSG00000207789|hsa-mir-26a-2|hsa-miR-26a	jt:ENSG00000107938|C10orf137	yes	-
FOXO1|ENSG00000207789|hsa-mir-26a-2|hsa-miR-26a	jt:ENSG00000145331|RG9MTD2	-	-
FOXO1|ENSG00000207789|hsa-mir-26a-2|hsa-miR-26a	jt:ENSG00000165476|REEP3	yes	yes
FOXO1|ENSG00000207789|hsa-mir-26a-2|hsa-miR-26a	jt:ENSG00000186205|MOSC1	-	-
FOXO1|ENSG00000207789|hsa-mir-26a-2|hsa-miR-26a	jt:ENSG00000204405|Q6ZQV3_HUMAN	-	-
FOXO1|ENSG00000207827|hsa-mir-30a|hsa-miR-30a-3p	jt:ENSG00000110768|GTF2H1	-	-
FOXO1|ENSG00000207827|hsa-mir-30a|hsa-miR-30a-3p	jt:ENSG00000183488|AMAC1L3	-	-
FOXO1|ENSG00000207827|hsa-mir-30a|hsa-miR-30a-5p	jt:ENSG00000091157|WDR7	-	-
FOXO1|ENSG00000207827|hsa-mir-30a|hsa-miR-30a-5p	jt:ENSG00000102098|SCML2	-	-
FOXO1|ENSG00000207827|hsa-mir-30a|hsa-miR-30a-5p	jt:ENSG00000105136|ZNF419	-	-
FOXO1|ENSG00000207827|hsa-mir-30a|hsa-miR-30a-5p	jt:ENSG00000125804|C20orf91	-	-
FOXO1|ENSG00000207827|hsa-mir-30a|hsa-miR-30a-5p	jt:ENSG00000143590|EFNA3	-	-
FOXO1|ENSG00000207827|hsa-mir-30a|hsa-miR-30a-5p	jt:ENSG00000173320|STOX2	-	-
FOX|ENSG00000207585|hsa-mir-181d|hsa-miR-181d	jt:ENSG00000128228|SDF2L1	-	-
FREAC-3|ENSG00000207585|hsa-mir-181d|hsa-miR-181d	jt:ENSG00000128228|SDF2L1	-	-
FREAC-4|ENSG00000198981|hsa-mir-29a|hsa-miR-29a	jt:ENSG00000103034|NDRG4	-	-
FREAC-4|ENSG00000198981|hsa-mir-29a|hsa-miR-29a	jt:ENSG00000105856|HBP1	yes	yes
FREAC-4|ENSG00000198981|hsa-mir-29a|hsa-miR-29a	jt:ENSG00000115194|SLC30A3	yes	-
FREAC-4|ENSG00000198981|hsa-mir-29a|hsa-miR-29a	jt:ENSG00000125386|C4orf8	-	-
FREAC-4|ENSG00000198981|hsa-mir-29a|hsa-miR-29a	jt:ENSG00000168398|BDKRB2	-	-
FREAC-4|ENSG00000198981|hsa-mir-29a|hsa-miR-29a	jt:ENSG00000168542|COL3A1	yes	yes
FREAC-4|ENSG00000198981|hsa-mir-29a|hsa-miR-29a	jt:ENSG00000188153|COL4A5	yes	yes
FREAC-4|ENSG00000207752|hsa-mir-199a-1|hsa-miR-199a*	jt:ENSG00000059758|PCTK2	-	-
FREAC-4|ENSG00000207752|hsa-mir-199a-1|hsa-miR-199a*	jt:ENSG00000111860|C6orf204	-	-
FREAC-4|ENSG00000207752|hsa-mir-199a-1|hsa-miR-199a*	jt:ENSG00000135926|TMBIM1	-	-
FREAC-4|ENSG00000207752|hsa-mir-199a-1|hsa-miR-199a*	jt:ENSG00000140598|EFTUD1	-	-
FREAC-4|ENSG00000207752|hsa-mir-199a-1|hsa-miR-199a*	jt:ENSG00000145354|ZCD2	-	-
FREAC-4|ENSG00000207752|hsa-mir-199a-1|hsa-miR-199a*	jt:ENSG00000151690|NP_060164.3	-	-
FREAC-4|ENSG00000207752|hsa-mir-199a-1|hsa-miR-199a*	jt:ENSG00000179456|ZNF238	-	-
FREAC-4|ENSG00000207752|hsa-mir-199a-1|hsa-miR-199a*	jt:ENSG00000188153|COL4A5	-	-
FREAC-4|ENSG00000207752|hsa-mir-199a-1|hsa-miR-199a*	jt:ENSG00000204220|PFDN6	-	-
FREAC-4|ENSG00000207752|hsa-mir-199a-1|hsa-miR-199a	jt:ENSG00000130021|HDHD1A	-	-
FREAC-4|ENSG00000207752|hsa-mir-199a-1|hsa-miR-199a	jt:ENSG00000134490|C18orf45	-	-
FREAC-4|ENSG00000207752|hsa-mir-199a-1|hsa-miR-199a	jt:ENSG00000136536|MARCH7	-	-
FREAC-4|ENSG00000207752|hsa-mir-199a-1|hsa-miR-199a	jt:ENSG00000163263|C1orf189	-	-
FREAC-4|ENSG00000207809|hsa-mir-139|hsa-miR-139	jt:ENSG00000140386|ZNF291	-	-
FREAC-4|ENSG00000207809|hsa-mir-139|hsa-miR-139	jt:ENSG00000143479|DYRK3	-	-
FREAC-4|ENSG00000207809|hsa-mir-139|hsa-miR-139	jt:ENSG00000159423|ALDH4A1	-	-
FREAC-4|ENSG00000207809|hsa-mir-139|hsa-miR-139	jt:ENSG00000170035|UBE2E4P	-	-
FREAC-4|ENSG00000207809|hsa-mir-139|hsa-miR-139	jt:ENSG00000175556|LONRF3	-	-
FREAC-4|ENSG00000207809|hsa-mir-139|hsa-miR-139	jt:ENSG00000182992|Q8IZM0_HUMAN	-	-
FREAC-4|ENSG00000207949|hsa-mir-214|hsa-miR-214	jt:ENSG00000058668|ATP2B4	-	-
FREAC-4|ENSG00000207949|hsa-mir-214|hsa-miR-214	jt:ENSG00000141985|SH3GL1	-	-
FREAC-4|ENSG00000207949|hsa-mir-214|hsa-miR-214	jt:ENSG00000154493|C10orf90	-	-
FREAC-4|ENSG00000207949|hsa-mir-214|hsa-miR-214	jt:ENSG00000164588|HCN1	-	yes
FREAC-4|ENSG00000207949|hsa-mir-214|hsa-miR-214	jt:ENSG00000182195|LDOC1	yes	-
FREAC-4|ENSG00000208024|hsa-mir-199a-2|hsa-miR-199a*	jt:ENSG00000059758|PCTK2	-	-
FREAC-4|ENSG00000208024|hsa-mir-199a-2|hsa-miR-199a*	jt:ENSG00000111860|C6orf204	-	-
FREAC-4|ENSG00000208024|hsa-mir-199a-2|hsa-miR-199a*	jt:ENSG00000135926|TMBIM1	-	-
FREAC-4|ENSG00000208024|hsa-mir-199a-2|hsa-miR-199a*	jt:ENSG00000140598|EFTUD1	-	-
FREAC-4|ENSG00000208024|hsa-mir-199a-2|hsa-miR-199a*	jt:ENSG00000145354|ZCD2	-	-
FREAC-4|ENSG00000208024|hsa-mir-199a-2|hsa-miR-199a*	jt:ENSG00000151690|NP_060164.3	-	-
FREAC-4|ENSG00000208024|hsa-mir-199a-2|hsa-miR-199a*	jt:ENSG00000179456|ZNF238	-	-
FREAC-4|ENSG00000208024|hsa-mir-199a-2|hsa-miR-199a*	jt:ENSG00000188153|COL4A5	-	-
FREAC-4|ENSG00000208024|hsa-mir-199a-2|hsa-miR-199a*	jt:ENSG00000204220|PFDN6	-	-
FREAC-4|ENSG00000208024|hsa-mir-199a-2|hsa-miR-199a	jt:ENSG00000130021|HDHD1A	-	-
FREAC-4|ENSG00000208024|hsa-mir-199a-2|hsa-miR-199a	jt:ENSG00000134490|C18orf45	-	-
FREAC-4|ENSG00000208024|hsa-mir-199a-2|hsa-miR-199a	jt:ENSG00000136536|MARCH7	-	-
FREAC-4|ENSG00000208024|hsa-mir-199a-2|hsa-miR-199a	jt:ENSG00000163263|C1orf189	-	-
FREAC-4|ENSG00000211590|hsa-mir-802|hsa-miR-802	jt:ENSG00000022556|NLRP2	-	-
FREAC-4|ENSG00000211590|hsa-mir-802|hsa-miR-802	jt:ENSG00000081154|PCNP	-	-
FREAC-4|ENSG00000211590|hsa-mir-802|hsa-miR-802	jt:ENSG00000131196|NFATC1	-	-
FREAC-4|ENSG00000211590|hsa-mir-802|hsa-miR-802	jt:ENSG00000175305|CCNE2	-	-
FREAC-4|ENSG00000211590|hsa-mir-802|hsa-miR-802	jt:ENSG00000178074|NP_710156.2	-	yes
FREAC-4|ENSG00000211590|hsa-mir-802|hsa-miR-802	jt:ENSG00000198739|LRRTM3	-	yes
GABP|ENSG00000199066|hsa-mir-330|hsa-miR-330	jt:ENSG00000107897|ACBD5	-	-
GABP|ENSG00000199066|hsa-mir-330|hsa-miR-330	jt:ENSG00000123297|TSFM	-	-
GABP|ENSG00000199066|hsa-mir-330|hsa-miR-330	jt:ENSG00000127152|BCL11B	-	-
GABP|ENSG00000199066|hsa-mir-330|hsa-miR-330	jt:ENSG00000131469|RPL27	-	-
GABP|ENSG00000199066|hsa-mir-330|hsa-miR-330	jt:ENSG00000146242|TPBG	-	-
GABP|ENSG00000199066|hsa-mir-330|hsa-miR-330	jt:ENSG00000162642|C1orf52	-	-
GABP|ENSG00000199066|hsa-mir-330|hsa-miR-330	jt:ENSG00000163961|RNF168	-	-
GABP|ENSG00000199066|hsa-mir-330|hsa-miR-330	jt:ENSG00000168411|RFWD3	-	-
GABP|ENSG00000199066|hsa-mir-330|hsa-miR-330	jt:ENSG00000173473|SMARCC1	-	-
GABP|ENSG00000199122|hsa-mir-148b|hsa-miR-148b	jt:ENSG00000055070|C1orf144	yes	yes
GABP|ENSG00000199122|hsa-mir-148b|hsa-miR-148b	jt:ENSG00000111711|GOLT1B	-	-
GABP|ENSG00000199122|hsa-mir-148b|hsa-miR-148b	jt:ENSG00000115310|RTN4	-	yes
GABP|ENSG00000199122|hsa-mir-148b|hsa-miR-148b	jt:ENSG00000131711|MAP1B	yes	yes
GABP|ENSG00000199122|hsa-mir-148b|hsa-miR-148b	jt:ENSG00000136842|TMOD1	-	yes
GABP|ENSG00000199122|hsa-mir-148b|hsa-miR-148b	jt:ENSG00000145860|RNF145	-	yes
GABP|ENSG00000199122|hsa-mir-148b|hsa-miR-148b	jt:ENSG00000151694|ADAM17	yes	yes
GABP|ENSG00000199122|hsa-mir-148b|hsa-miR-148b	jt:ENSG00000159082|SYNJ1	yes	yes
GABP|ENSG00000199122|hsa-mir-148b|hsa-miR-148b	jt:ENSG00000160961|ZNF333	-	-
GABP|ENSG00000199122|hsa-mir-148b|hsa-miR-148b	jt:ENSG00000187531|SIRT7	-	-
GABP|ENSG00000199122|hsa-mir-148b|hsa-miR-148b	jt:ENSG00000204584|Q6ZSH9_HUMAN	-	-
GABP|ENSG00000199122|hsa-mir-148b|hsa-miR-148b	jt:ENSG00000205036|NP_001001682.1	-	-
GABP|ENSG00000207732|hsa-mir-218-1|hsa-miR-218	jt:ENSG00000076864|RAP1GAP	yes	-
GABP|ENSG00000207732|hsa-mir-218-1|hsa-miR-218	jt:ENSG00000085978|ATG16L1	-	-
GABP|ENSG00000207732|hsa-mir-218-1|hsa-miR-218	jt:ENSG00000119688|ABCD4	-	-
GABP|ENSG00000207732|hsa-mir-218-1|hsa-miR-218	jt:ENSG00000166689|PLEKHA7	-	-
GABP|ENSG00000207732|hsa-mir-218-1|hsa-miR-218	jt:ENSG00000171540|OTP	yes	yes
GABP|ENSG00000207939|hsa-mir-223|hsa-miR-223	jt:ENSG00000004455|AK2	yes	yes
GABP|ENSG00000207939|hsa-mir-223|hsa-miR-223	jt:ENSG00000064490|RFXANK	-	-
GABP|ENSG00000207939|hsa-mir-223|hsa-miR-223	jt:ENSG00000091136|LAMB1	-	-
GABP|ENSG00000207939|hsa-mir-223|hsa-miR-223	jt:ENSG00000103429|BFAR	-	-
GABP|ENSG00000207939|hsa-mir-223|hsa-miR-223	jt:ENSG00000112290|WASF1	-	-
GABP|ENSG00000207939|hsa-mir-223|hsa-miR-223	jt:ENSG00000115415|STAT1	-	-
GABP|ENSG00000207939|hsa-mir-223|hsa-miR-223	jt:ENSG00000122432|SPATA1	-	-
GABP|ENSG00000207939|hsa-mir-223|hsa-miR-223	jt:ENSG00000145860|RNF145	-	yes
GABP|ENSG00000207939|hsa-mir-223|hsa-miR-223	jt:ENSG00000151148|UBE3B	-	-
GABP|ENSG00000207939|hsa-mir-223|hsa-miR-223	jt:ENSG00000163364|Q96D13_HUMAN	-	-
GABP|ENSG00000207939|hsa-mir-223|hsa-miR-223	jt:ENSG00000170638|TRABD	-	-
GABP|ENSG00000208009|hsa-mir-130a|hsa-miR-130a	jt:ENSG00000055070|C1orf144	yes	yes
GABP|ENSG00000208009|hsa-mir-130a|hsa-miR-130a	jt:ENSG00000111711|GOLT1B	yes	-
GABP|ENSG00000208009|hsa-mir-130a|hsa-miR-130a	jt:ENSG00000115310|RTN4	-	yes
GABP|ENSG00000208009|hsa-mir-130a|hsa-miR-130a	jt:ENSG00000143756|FBXO28	yes	yes
GABP|ENSG00000208009|hsa-mir-130a|hsa-miR-130a	jt:ENSG00000151148|UBE3B	yes	yes
GABP|ENSG00000208009|hsa-mir-130a|hsa-miR-130a	jt:ENSG00000152291|TGOLN2	yes	yes
GABP|ENSG00000208009|hsa-mir-130a|hsa-miR-130a	jt:ENSG00000159082|SYNJ1	-	yes
GABP|ENSG00000208009|hsa-mir-130a|hsa-miR-130a	jt:ENSG00000164209|SLC25A46	-	-
GABP|ENSG00000208009|hsa-mir-130a|hsa-miR-130a	jt:ENSG00000164896|FASTK	yes	-
GABP|ENSG00000208009|hsa-mir-130a|hsa-miR-130a	jt:ENSG00000166689|PLEKHA7	-	-
GABP|ENSG00000208009|hsa-mir-130a|hsa-miR-130a	jt:ENSG00000187531|SIRT7	-	-
GABP|ENSG00000208009|hsa-mir-130a|hsa-miR-130a	jt:ENSG00000189401|OTUD6A	-	-
GABP|ENSG00000208009|hsa-mir-130a|hsa-miR-130a	jt:ENSG00000204584|Q6ZSH9_HUMAN	-	-
GABP|ENSG00000208009|hsa-mir-130a|hsa-miR-130a	jt:ENSG00000205036|NP_001001682.1	-	-
GABP|ENSG00000208017|hsa-mir-140|hsa-miR-140	jt:ENSG00000086232|EIF2AK1	-	-
GABP|ENSG00000208017|hsa-mir-140|hsa-miR-140	jt:ENSG00000128595|CALU	-	-
GABP|ENSG00000208017|hsa-mir-140|hsa-miR-140	jt:ENSG00000140688|C16orf58	-	-
GABP|ENSG00000208017|hsa-mir-140|hsa-miR-140	jt:ENSG00000167384|ZNF180	-	-
GABP|ENSG00000208017|hsa-mir-140|hsa-miR-140	jt:ENSG00000184602|SNN	-	-
GABP|ENSG00000208017|hsa-mir-140|hsa-miR-140	jt:ENSG00000205609|Q9BW98_HUMAN	-	-
HIF-1|ENSG00000199032|hsa-mir-425|hsa-miR-425-3p	jt:ENSG00000105672|ETV2	-	-
HIF-1|ENSG00000199032|hsa-mir-425|hsa-miR-425-3p	jt:ENSG00000120129|DUSP1	-	-
HIF-1|ENSG00000199032|hsa-mir-425|hsa-miR-425-3p	jt:ENSG00000142676|RPL11	-	-
HIF-1|ENSG00000207581|hsa-mir-199b|hsa-miR-199b	jt:ENSG00000108515|ENO3	-	-
HIF-1|ENSG00000207581|hsa-mir-199b|hsa-miR-199b	jt:ENSG00000145681|HAPLN1	-	-
HIF-1|ENSG00000207581|hsa-mir-199b|hsa-miR-199b	jt:ENSG00000176986|SEC24C	-	-
HIF-1|ENSG00000207581|hsa-mir-199b|hsa-miR-199b	jt:ENSG00000196724|ZNF418	-	-
HIF-1|ENSG00000207581|hsa-mir-199b|hsa-miR-199b	jt:ENSG00000204380|Q6ZTQ2_HUMAN	-	-
HIF-1|ENSG00000207581|hsa-mir-199b|hsa-miR-199b	jt:ENSG00000206198|NR_001535.1	-	-
HIF-1|ENSG00000207617|hsa-mir-24-1|hsa-miR-189	jt:ENSG00000019505|SYT13	-	-
HIF-1|ENSG00000207617|hsa-mir-24-1|hsa-miR-189	jt:ENSG00000135974|C2orf49	-	-
HIF-1|ENSG00000207617|hsa-mir-24-1|hsa-miR-24	jt:ENSG00000047634|SCML1	yes	-
HIF-1|ENSG00000207617|hsa-mir-24-1|hsa-miR-24	jt:ENSG00000091527|CDV3	yes	yes
HIF-1|ENSG00000207617|hsa-mir-24-1|hsa-miR-24	jt:ENSG00000110925|FAM130A1	yes	-
HIF-1|ENSG00000207617|hsa-mir-24-1|hsa-miR-24	jt:ENSG00000124702|KLHDC3	-	yes
HIF-1|ENSG00000207617|hsa-mir-24-1|hsa-miR-24	jt:ENSG00000132141|CCT6B	-	-
HIF-1|ENSG00000207617|hsa-mir-24-1|hsa-miR-24	jt:ENSG00000132275|KIAA0409	-	-
HIF-1|ENSG00000207617|hsa-mir-24-1|hsa-miR-24	jt:ENSG00000135924|DNAJB2	-	yes
HIF-1|ENSG00000207617|hsa-mir-24-1|hsa-miR-24	jt:ENSG00000140548|ZNF710	yes	-
HIF-1|ENSG00000207617|hsa-mir-24-1|hsa-miR-24	jt:ENSG00000142188|TMEM50B	yes	-
HIF-1|ENSG00000207617|hsa-mir-24-1|hsa-miR-24	jt:ENSG00000143442|POGZ	-	yes
HIF-1|ENSG00000207617|hsa-mir-24-1|hsa-miR-24	jt:ENSG00000149043|SYT8	-	-
HIF-1|ENSG00000207617|hsa-mir-24-1|hsa-miR-24	jt:ENSG00000171729|TMEM51	-	-
HIF-1|ENSG00000207617|hsa-mir-24-1|hsa-miR-24	jt:ENSG00000172840|PDP2_HUMAN	-	-
HIF-1|ENSG00000207617|hsa-mir-24-1|hsa-miR-24	jt:ENSG00000181873|C1orf69	-	yes
HIF-1|ENSG00000207949|hsa-mir-214|hsa-miR-214	jt:ENSG00000116649|SRM	-	-
HIF-1|ENSG00000207949|hsa-mir-214|hsa-miR-214	jt:ENSG00000134780|DAGLA	yes	yes
HIF-1|ENSG00000207949|hsa-mir-214|hsa-miR-214	jt:ENSG00000164588|HCN1	-	yes
HIF-1|ENSG00000207949|hsa-mir-214|hsa-miR-214	jt:ENSG00000167468|GPX4	-	yes
HIF-1|ENSG00000207949|hsa-mir-214|hsa-miR-214	jt:ENSG00000171551|ECEL1	-	yes
HIF-1|ENSG00000208024|hsa-mir-199a-2|hsa-miR-199a*	jt:ENSG00000082458|DLG3	-	-
HIF-1|ENSG00000208024|hsa-mir-199a-2|hsa-miR-199a*	jt:ENSG00000119707|RBM25	-	-
HIF-1|ENSG00000208024|hsa-mir-199a-2|hsa-miR-199a*	jt:ENSG00000132549|VPS13B	-	-
HIF-1|ENSG00000208024|hsa-mir-199a-2|hsa-miR-199a*	jt:ENSG00000136928|GABBR2	-	-
HIF-1|ENSG00000208024|hsa-mir-199a-2|hsa-miR-199a*	jt:ENSG00000179151|EDC3	-	-
HIF-1|ENSG00000208024|hsa-mir-199a-2|hsa-miR-199a*	jt:ENSG00000182712|MTCP1	-	-
HIF-1|ENSG00000208024|hsa-mir-199a-2|hsa-miR-199a*	jt:ENSG00000183960|KCNH8	-	-
HIF-1|ENSG00000208024|hsa-mir-199a-2|hsa-miR-199a*	jt:ENSG00000188384|Q6ZUQ5_HUMAN	-	-
HIF-1|ENSG00000208024|hsa-mir-199a-2|hsa-miR-199a*	jt:ENSG00000198841|KTI12	-	-
HIF-1|ENSG00000208024|hsa-mir-199a-2|hsa-miR-199a*	jt:ENSG00000204539|CDSN	-	-
HIF-1|ENSG00000208024|hsa-mir-199a-2|hsa-miR-199a*	jt:ENSG00000205271|Q6ZUQ5_HUMAN	-	-
HIF-1|ENSG00000208024|hsa-mir-199a-2|hsa-miR-199a*	jt:ENSG00000205275|Q6ZUQ5_HUMAN	-	-
HIF-1|ENSG00000208024|hsa-mir-199a-2|hsa-miR-199a*	jt:ENSG00000206125|Q68DA7_HUMAN	-	-
HIF-1|ENSG00000208024|hsa-mir-199a-2|hsa-miR-199a	jt:ENSG00000108515|ENO3	-	-
HIF-1|ENSG00000208024|hsa-mir-199a-2|hsa-miR-199a	jt:ENSG00000145681|HAPLN1	-	-
HIF-1|ENSG00000208024|hsa-mir-199a-2|hsa-miR-199a	jt:ENSG00000176986|SEC24C	-	-
HIF-1|ENSG00000208024|hsa-mir-199a-2|hsa-miR-199a	jt:ENSG00000196724|ZNF418	-	-
HIF-1|ENSG00000208024|hsa-mir-199a-2|hsa-miR-199a	jt:ENSG00000204380|Q6ZTQ2_HUMAN	-	-
HIF-1|ENSG00000208024|hsa-mir-199a-2|hsa-miR-199a	jt:ENSG00000206198|NR_001535.1	-	-
HMGIY|ENSG00000198987|hsa-mir-16-2|hsa-miR-16	jt:ENSG00000069275|NUCKS1	-	-
HMGIY|ENSG00000198987|hsa-mir-16-2|hsa-miR-16	jt:ENSG00000134343|TMEM16C	yes	yes
HMGIY|ENSG00000198987|hsa-mir-16-2|hsa-miR-16	jt:ENSG00000205808|PPAPDC2	-	yes
HMGIY|ENSG00000207947|hsa-mir-152|hsa-miR-152	jt:ENSG00000069956|MAPK6	-	-
HMGIY|ENSG00000207947|hsa-mir-152|hsa-miR-152	jt:ENSG00000106511|MEOX2	yes	yes
HMGIY|ENSG00000207947|hsa-mir-152|hsa-miR-152	jt:ENSG00000113578|FGF1	-	yes
HMGIY|ENSG00000207947|hsa-mir-152|hsa-miR-152	jt:ENSG00000116016|EPAS1	yes	-
HMGIY|ENSG00000207947|hsa-mir-152|hsa-miR-152	jt:ENSG00000142700|DMRTA2	-	-
HMGIY|ENSG00000207947|hsa-mir-152|hsa-miR-152	jt:ENSG00000151694|ADAM17	yes	yes
HMGIY|ENSG00000207947|hsa-mir-152|hsa-miR-152	jt:ENSG00000161638|ITGA5	yes	yes
HMGIY|ENSG00000207947|hsa-mir-152|hsa-miR-152	jt:ENSG00000164933|SLC25A32	-	-
HMGIY|ENSG00000207947|hsa-mir-152|hsa-miR-152	jt:ENSG00000170989|EDG1	-	yes
HMGIY|ENSG00000207947|hsa-mir-152|hsa-miR-152	jt:ENSG00000180537|RNF182	-	-
HMGIY|ENSG00000207947|hsa-mir-152|hsa-miR-152	jt:ENSG00000189180|ZNF33A	-	-
HMGIY|ENSG00000207947|hsa-mir-152|hsa-miR-152	jt:ENSG00000196972|Q86V52_HUMAN	-	-
HNF-1|ENSG00000194717|hsa-mir-494|hsa-miR-494	jt:ENSG00000006576|PHTF2	-	yes
HNF-1|ENSG00000194717|hsa-mir-494|hsa-miR-494	jt:ENSG00000085382|HACE1	-	yes
HNF-1|ENSG00000194717|hsa-mir-494|hsa-miR-494	jt:ENSG00000118113|MMP8	-	-
HNF-1|ENSG00000194717|hsa-mir-494|hsa-miR-494	jt:ENSG00000133640|LRRIQ1	-	-
HNF-1|ENSG00000194717|hsa-mir-494|hsa-miR-494	jt:ENSG00000133863|TEX15	-	yes
HNF-1|ENSG00000194717|hsa-mir-494|hsa-miR-494	jt:ENSG00000135697|BCMO1	-	-
HNF-1|ENSG00000194717|hsa-mir-494|hsa-miR-494	jt:ENSG00000143641|GALNT2	-	-
HNF-1|ENSG00000194717|hsa-mir-494|hsa-miR-494	jt:ENSG00000149575|SCN2B	-	-
HNF-1|ENSG00000194717|hsa-mir-494|hsa-miR-494	jt:ENSG00000156313|RPGR	-	-
HNF-1|ENSG00000194717|hsa-mir-494|hsa-miR-494	jt:ENSG00000165323|FAT3	-	-
HNF-1|ENSG00000194717|hsa-mir-494|hsa-miR-494	jt:ENSG00000173914|RBM4B	yes	yes
HNF-1|ENSG00000194717|hsa-mir-494|hsa-miR-494	jt:ENSG00000178457|C21orf94	-	-
HNF-1|ENSG00000194717|hsa-mir-494|hsa-miR-494	jt:ENSG00000188901|NP_055226.1	-	-
HNF-1|ENSG00000194717|hsa-mir-494|hsa-miR-494	jt:ENSG00000198919|DZIP3_HUMAN	-	-
HNF-1|ENSG00000194717|hsa-mir-494|hsa-miR-494	jt:ENSG00000204388|HSPA1B	-	-
HNF-1|ENSG00000199012|hsa-mir-412|hsa-miR-412	jt:ENSG00000124225|TMEPAI	-	-
HNF-1|ENSG00000199012|hsa-mir-412|hsa-miR-412	jt:ENSG00000131508|UBE2D2	-	-
HNF-1|ENSG00000199015|hsa-mir-377|hsa-miR-377	jt:ENSG00000105072|C19orf44	-	-
HNF-1|ENSG00000199015|hsa-mir-377|hsa-miR-377	jt:ENSG00000114982|NP_060461.3	-	-
HNF-1|ENSG00000199015|hsa-mir-377|hsa-miR-377	jt:ENSG00000137075|RNF38	yes	yes
HNF-1|ENSG00000199015|hsa-mir-377|hsa-miR-377	jt:ENSG00000143190|POU2F1	-	-
HNF-1|ENSG00000199015|hsa-mir-377|hsa-miR-377	jt:ENSG00000159348|CYB5R1	-	-
HNF-1|ENSG00000199015|hsa-mir-377|hsa-miR-377	jt:ENSG00000163145|C1QTNF7	-	-
HNF-1|ENSG00000199015|hsa-mir-377|hsa-miR-377	jt:ENSG00000181192|DHTKD1	-	-
HNF-1|ENSG00000199015|hsa-mir-377|hsa-miR-377	jt:ENSG00000183762|KREMEN1	-	-
HNF-1|ENSG00000199020|hsa-mir-381|hsa-miR-381	jt:ENSG00000054803|CBLN4	-	-
HNF-1|ENSG00000199020|hsa-mir-381|hsa-miR-381	jt:ENSG00000102158|IAG2_HUMAN	-	yes
HNF-1|ENSG00000199020|hsa-mir-381|hsa-miR-381	jt:ENSG00000116833|NR5A2	yes	yes
HNF-1|ENSG00000199020|hsa-mir-381|hsa-miR-381	jt:ENSG00000131003|RBMY2FP	-	-
HNF-1|ENSG00000199020|hsa-mir-381|hsa-miR-381	jt:ENSG00000139793|MBNL2	-	yes
HNF-1|ENSG00000199020|hsa-mir-381|hsa-miR-381	jt:ENSG00000141720|PIP5K2B	-	-
HNF-1|ENSG00000199020|hsa-mir-381|hsa-miR-381	jt:ENSG00000143641|GALNT2	-	-
HNF-1|ENSG00000199020|hsa-mir-381|hsa-miR-381	jt:ENSG00000145495|MARCH6	yes	-
HNF-1|ENSG00000199020|hsa-mir-381|hsa-miR-381	jt:ENSG00000159140|SON	-	-
HNF-1|ENSG00000199020|hsa-mir-381|hsa-miR-381	jt:ENSG00000169026|MFSD7	-	-
HNF-1|ENSG00000199020|hsa-mir-381|hsa-miR-381	jt:ENSG00000169193|CCDC126	-	yes
HNF-1|ENSG00000199020|hsa-mir-381|hsa-miR-381	jt:ENSG00000185674|LYG2_HUMAN	-	-
HNF-1|ENSG00000199020|hsa-mir-381|hsa-miR-381	jt:ENSG00000188933|NM_145809.1	-	-
HNF-1|ENSG00000199020|hsa-mir-381|hsa-miR-381	jt:ENSG00000204304|PBX2	-	-
HNF-1|ENSG00000199025|hsa-mir-369|hsa-miR-369-3p	jt:ENSG00000087495|PHACTR3	-	-
HNF-1|ENSG00000199025|hsa-mir-369|hsa-miR-369-3p	jt:ENSG00000117450|PRDX1	-	-
HNF-1|ENSG00000199025|hsa-mir-369|hsa-miR-369-3p	jt:ENSG00000120688|WBP4	-	-
HNF-1|ENSG00000199025|hsa-mir-369|hsa-miR-369-3p	jt:ENSG00000124225|TMEPAI	-	-
HNF-1|ENSG00000199025|hsa-mir-369|hsa-miR-369-3p	jt:ENSG00000131003|RBMY2FP	-	-
HNF-1|ENSG00000199025|hsa-mir-369|hsa-miR-369-3p	jt:ENSG00000153130|SCOC	-	yes
HNF-1|ENSG00000199025|hsa-mir-369|hsa-miR-369-3p	jt:ENSG00000164611|PTTG1	-	-
HNF-1|ENSG00000199025|hsa-mir-369|hsa-miR-369-3p	jt:ENSG00000169554|ZEB2	-	yes
HNF-1|ENSG00000199025|hsa-mir-369|hsa-miR-369-5p	jt:ENSG00000157450|RNF111	-	-
HNF-1|ENSG00000199025|hsa-mir-369|hsa-miR-369-5p	jt:ENSG00000162585|C1orf86	-	-
HNF-1|ENSG00000199025|hsa-mir-369|hsa-miR-369-5p	jt:ENSG00000164823|OSGIN2	-	-
HNF-1|ENSG00000199025|hsa-mir-369|hsa-miR-369-5p	jt:ENSG00000167768|KRT1	-	-
HNF-1|ENSG00000199025|hsa-mir-369|hsa-miR-369-5p	jt:ENSG00000175483|O94914_HUMAN	-	-
HNF-1|ENSG00000199025|hsa-mir-369|hsa-miR-369-5p	jt:ENSG00000181191|PJA1	-	-
HNF-1|ENSG00000199025|hsa-mir-369|hsa-miR-369-5p	jt:ENSG00000189223|Q7Z3M5_HUMAN	-	-
HNF-1|ENSG00000199069|hsa-mir-323|hsa-miR-323	jt:ENSG00000119729|RHOQ	-	-
HNF-1|ENSG00000199069|hsa-mir-323|hsa-miR-323	jt:ENSG00000197635|DPP4	-	-
HNF-1|ENSG00000199092|hsa-mir-410|hsa-miR-410	jt:ENSG00000021776|AQR	-	-
HNF-1|ENSG00000199092|hsa-mir-410|hsa-miR-410	jt:ENSG00000110395|CBL	yes	yes
HNF-1|ENSG00000199092|hsa-mir-410|hsa-miR-410	jt:ENSG00000118200|CAMSAP1L1	-	yes
HNF-1|ENSG00000199092|hsa-mir-410|hsa-miR-410	jt:ENSG00000185404|Q4ZG65_HUMAN	-	-
HNF-1|ENSG00000199092|hsa-mir-410|hsa-miR-410	jt:ENSG00000196843|ARID5A	-	-
HNF-1|ENSG00000199092|hsa-mir-410|hsa-miR-410	jt:ENSG00000196963|PCDHB16	-	-
HNF-1|ENSG00000199107|hsa-mir-409|hsa-miR-409-5p	jt:ENSG00000107611|CUBN	-	-
HNF-1|ENSG00000199107|hsa-mir-409|hsa-miR-409-5p	jt:ENSG00000128710|HOXD10	-	-
HNF-1|ENSG00000199107|hsa-mir-409|hsa-miR-409-5p	jt:ENSG00000143222|UFC1	-	-
HNF-1|ENSG00000199107|hsa-mir-409|hsa-miR-409-5p	jt:ENSG00000152527|PLEKHH2	-	yes
HNF-1|ENSG00000199149|hsa-mir-20a|hsa-miR-20a	jt:ENSG00000005469|CROT	yes	yes
HNF-1|ENSG00000199149|hsa-mir-20a|hsa-miR-20a	jt:ENSG00000054803|CBLN4	-	yes
HNF-1|ENSG00000199149|hsa-mir-20a|hsa-miR-20a	jt:ENSG00000132975|GPR12	-	-
HNF-1|ENSG00000199149|hsa-mir-20a|hsa-miR-20a	jt:ENSG00000145819|ARHGAP26	yes	yes
HNF-1|ENSG00000199149|hsa-mir-20a|hsa-miR-20a	jt:ENSG00000151025|GPR158	-	yes
HNF-1|ENSG00000199149|hsa-mir-20a|hsa-miR-20a	jt:ENSG00000163131|CTSS	-	yes
HNF-1|ENSG00000199149|hsa-mir-20a|hsa-miR-20a	jt:ENSG00000177169|ULK1	yes	yes
HNF-1|ENSG00000199149|hsa-mir-20a|hsa-miR-20a	jt:ENSG00000183826|BTBD9	-	yes
HNF-1|ENSG00000202641|hsa-mir-484|hsa-miR-484	jt:ENSG00000161714|PLCD3	-	-
HNF-1|ENSG00000202641|hsa-mir-484|hsa-miR-484	jt:ENSG00000162889|MAPKAPK2	-	-
HNF-1|ENSG00000202641|hsa-mir-484|hsa-miR-484	jt:ENSG00000180815|MAP3K15	-	-
HNF-1|ENSG00000207610|hsa-mir-19a|hsa-miR-19a	jt:ENSG00000067798|NAV3	yes	yes
HNF-1|ENSG00000207610|hsa-mir-19a|hsa-miR-19a	jt:ENSG00000108582|CPD	yes	yes
HNF-1|ENSG00000207610|hsa-mir-19a|hsa-miR-19a	jt:ENSG00000111241|FGF6	yes	-
HNF-1|ENSG00000207610|hsa-mir-19a|hsa-miR-19a	jt:ENSG00000115956|PLEK	-	-
HNF-1|ENSG00000207610|hsa-mir-19a|hsa-miR-19a	jt:ENSG00000117114|LPHN2	yes	yes
HNF-1|ENSG00000207610|hsa-mir-19a|hsa-miR-19a	jt:ENSG00000121892|NP_056015.1	-	yes
HNF-1|ENSG00000207610|hsa-mir-19a|hsa-miR-19a	jt:ENSG00000133937|GSC	yes	-
HNF-1|ENSG00000207610|hsa-mir-19a|hsa-miR-19a	jt:ENSG00000138593|K0256_HUMAN	-	yes
HNF-1|ENSG00000207610|hsa-mir-19a|hsa-miR-19a	jt:ENSG00000139200|C12orf53	-	yes
HNF-1|ENSG00000207610|hsa-mir-19a|hsa-miR-19a	jt:ENSG00000153707|PTPRD	yes	yes
HNF-1|ENSG00000207610|hsa-mir-19a|hsa-miR-19a	jt:ENSG00000155189|AGPAT5	yes	yes
HNF-1|ENSG00000207610|hsa-mir-19a|hsa-miR-19a	jt:ENSG00000156049|GNA14	-	-
HNF-1|ENSG00000207610|hsa-mir-19a|hsa-miR-19a	jt:ENSG00000162992|NEUROD1	yes	yes
HNF-1|ENSG00000207610|hsa-mir-19a|hsa-miR-19a	jt:ENSG00000168758|SEMA4C	yes	yes
HNF-1|ENSG00000207618|hsa-mir-144|hsa-miR-144	jt:ENSG00000088854|C20orf194	yes	-
HNF-1|ENSG00000207618|hsa-mir-144|hsa-miR-144	jt:ENSG00000110321|EIF4G2	yes	yes
HNF-1|ENSG00000207618|hsa-mir-144|hsa-miR-144	jt:ENSG00000119707|RBM25	yes	yes
HNF-1|ENSG00000207618|hsa-mir-144|hsa-miR-144	jt:ENSG00000145819|ARHGAP26	yes	yes
HNF-1|ENSG00000207618|hsa-mir-144|hsa-miR-144	jt:ENSG00000164400|CSF2	-	-
HNF-1|ENSG00000207618|hsa-mir-144|hsa-miR-144	jt:ENSG00000184602|SNN	yes	-
HNF-1|ENSG00000207635|hsa-mir-499|hsa-miR-499	jt:ENSG00000001461|NPAL3	-	-
HNF-1|ENSG00000207635|hsa-mir-499|hsa-miR-499	jt:ENSG00000169139|UBE2V2	-	-
HNF-1|ENSG00000207635|hsa-mir-499|hsa-miR-499	jt:ENSG00000204414|CSHL1	-	-
HNF-1|ENSG00000207635|hsa-mir-499|hsa-miR-499	jt:ENSG00000205171|Q6PDB3_HUMAN	-	-
HNF-1|ENSG00000207743|hsa-mir-495|hsa-miR-495	jt:ENSG00000103066|LYPLA3	-	-
HNF-1|ENSG00000207743|hsa-mir-495|hsa-miR-495	jt:ENSG00000135631|RAB11FIP5	-	-
HNF-1|ENSG00000207743|hsa-mir-495|hsa-miR-495	jt:ENSG00000142528|ZNF473	-	-
HNF-1|ENSG00000207743|hsa-mir-495|hsa-miR-495	jt:ENSG00000143190|POU2F1	-	-
HNF-1|ENSG00000207743|hsa-mir-495|hsa-miR-495	jt:ENSG00000145495|MARCH6	-	-
HNF-1|ENSG00000207743|hsa-mir-495|hsa-miR-495	jt:ENSG00000163904|SENP2	-	-
HNF-1|ENSG00000207743|hsa-mir-495|hsa-miR-495	jt:ENSG00000167207|NOD2	-	-
HNF-1|ENSG00000207743|hsa-mir-495|hsa-miR-495	jt:ENSG00000174521|TTC9B	-	-
HNF-1|ENSG00000207743|hsa-mir-495|hsa-miR-495	jt:ENSG00000175895|PLEKHF2	-	yes
HNF-1|ENSG00000207743|hsa-mir-495|hsa-miR-495	jt:ENSG00000182667|NTRI_HUMAN	-	-
HNF-1|ENSG00000207743|hsa-mir-495|hsa-miR-495	jt:ENSG00000205195|Q6ZTB1_HUMAN	-	-
HNF-1|ENSG00000207745|hsa-mir-17|hsa-miR-17-5p	jt:ENSG00000005469|CROT	-	-
HNF-1|ENSG00000207745|hsa-mir-17|hsa-miR-17-5p	jt:ENSG00000132975|GPR12	-	-
HNF-1|ENSG00000207745|hsa-mir-17|hsa-miR-17-5p	jt:ENSG00000151025|GPR158	-	-
HNF-1|ENSG00000207745|hsa-mir-17|hsa-miR-17-5p	jt:ENSG00000163131|CTSS	-	-
HNF-1|ENSG00000207745|hsa-mir-17|hsa-miR-17-5p	jt:ENSG00000183826|BTBD9	-	-
HNF-1|ENSG00000207745|hsa-mir-17|hsa-miR-17-5p	jt:ENSG00000203793|Q6ZR74_HUMAN	-	-
HNF-1|ENSG00000207749|hsa-mir-299|hsa-miR-299-5p	jt:ENSG00000049130|KITLG	-	yes
HNF-1|ENSG00000207749|hsa-mir-299|hsa-miR-299-5p	jt:ENSG00000067798|NAV3	-	yes
HNF-1|ENSG00000207749|hsa-mir-299|hsa-miR-299-5p	jt:ENSG00000140263|SORD	-	-
HNF-1|ENSG00000207749|hsa-mir-299|hsa-miR-299-5p	jt:ENSG00000144366|GULP1	-	yes
HNF-1|ENSG00000207749|hsa-mir-299|hsa-miR-299-5p	jt:ENSG00000149021|SCGB1A1	-	-
HNF-1|ENSG00000207749|hsa-mir-299|hsa-miR-299-5p	jt:ENSG00000167380|ZNF226	-	-
HNF-1|ENSG00000207749|hsa-mir-299|hsa-miR-299-5p	jt:ENSG00000168427|KLHL30	-	-
HNF-1|ENSG00000207749|hsa-mir-299|hsa-miR-299-5p	jt:ENSG00000175183|CSRP2	-	-
HNF-1|ENSG00000207749|hsa-mir-299|hsa-miR-299-5p	jt:ENSG00000196967|ZNF585A	-	-
HNF-1|ENSG00000207749|hsa-mir-299|hsa-miR-299-5p	jt:ENSG00000198569|SLC34A3	-	-
HNF-1|ENSG00000207754|hsa-mir-487b|hsa-miR-487b	jt:ENSG00000092529|CAPN3	-	-
HNF-1|ENSG00000207754|hsa-mir-487b|hsa-miR-487b	jt:ENSG00000104341|LAPTM4B	-	-
HNF-1|ENSG00000207754|hsa-mir-487b|hsa-miR-487b	jt:ENSG00000122852|SFTPA1B	-	-
HNF-1|ENSG00000207754|hsa-mir-487b|hsa-miR-487b	jt:ENSG00000126698|DNAJC8	-	-
HNF-1|ENSG00000207754|hsa-mir-487b|hsa-miR-487b	jt:ENSG00000165259|CXorf43	-	-
HNF-1|ENSG00000207754|hsa-mir-487b|hsa-miR-487b	jt:ENSG00000185303|SFTPA1	-	-
HNF-1|ENSG00000207754|hsa-mir-487b|hsa-miR-487b	jt:ENSG00000198822|GRM3	-	-
HNF-1|ENSG00000207761|hsa-mir-329-1|hsa-miR-329	jt:ENSG00000083896|YTHDC1	-	-
HNF-1|ENSG00000207761|hsa-mir-329-1|hsa-miR-329	jt:ENSG00000102781|KATNAL1	-	-
HNF-1|ENSG00000207761|hsa-mir-329-1|hsa-miR-329	jt:ENSG00000131508|UBE2D2	-	-
HNF-1|ENSG00000207761|hsa-mir-329-1|hsa-miR-329	jt:ENSG00000134247|PTGFRN	-	-
HNF-1|ENSG00000207761|hsa-mir-329-1|hsa-miR-329	jt:ENSG00000151500|THYN1	-	-
HNF-1|ENSG00000207761|hsa-mir-329-1|hsa-miR-329	jt:ENSG00000157870|C1orf93	-	-
HNF-1|ENSG00000207761|hsa-mir-329-1|hsa-miR-329	jt:ENSG00000168758|SEMA4C	-	yes
HNF-1|ENSG00000207761|hsa-mir-329-1|hsa-miR-329	jt:ENSG00000169139|UBE2V2	-	-
HNF-1|ENSG00000207761|hsa-mir-329-1|hsa-miR-329	jt:ENSG00000171155|C1GALT1C1	-	-
HNF-1|ENSG00000207761|hsa-mir-329-1|hsa-miR-329	jt:ENSG00000188086|NP_954652.1	-	-
HNF-1|ENSG00000207794|hsa-mir-451|hsa-miR-451	jt:ENSG00000178996|SNAG1	-	-
HNF-1|ENSG00000207961|hsa-mir-496|hsa-miR-496	jt:ENSG00000057252|SOAT1	-	-
HNF-1|ENSG00000207961|hsa-mir-496|hsa-miR-496	jt:ENSG00000077147|TM9SF3	-	-
HNF-1|ENSG00000207961|hsa-mir-496|hsa-miR-496	jt:ENSG00000109163|GNRHR	-	-
HNF-1|ENSG00000207961|hsa-mir-496|hsa-miR-496	jt:ENSG00000164007|CLDN19	-	-
HNF-1|ENSG00000207961|hsa-mir-496|hsa-miR-496	jt:ENSG00000169432|SCN9A	-	-
HNF-1|ENSG00000207961|hsa-mir-496|hsa-miR-496	jt:ENSG00000174521|TTC9B	-	-
HNF-1|ENSG00000207961|hsa-mir-496|hsa-miR-496	jt:ENSG00000175104|TRAF6	-	-
HNF-1|ENSG00000207961|hsa-mir-496|hsa-miR-496	jt:ENSG00000181192|DHTKD1	-	-
HNF-1|ENSG00000207961|hsa-mir-496|hsa-miR-496	jt:ENSG00000197430|TMEM10	-	-
HNF-3|ENSG00000199036|hsa-mir-219-1|hsa-miR-219	jt:ENSG00000043822|NP_060895.1	-	-
HNF-3|ENSG00000199036|hsa-mir-219-1|hsa-miR-219	jt:ENSG00000105549|THEG	-	-
HNF-3|ENSG00000199036|hsa-mir-219-1|hsa-miR-219	jt:ENSG00000112246|SIM1	-	-
HNF-3|ENSG00000199036|hsa-mir-219-1|hsa-miR-219	jt:ENSG00000120262|C6orf97	-	-
HNF-3|ENSG00000199036|hsa-mir-219-1|hsa-miR-219	jt:ENSG00000149506|ZP1	-	-
HNF-3|ENSG00000199036|hsa-mir-219-1|hsa-miR-219	jt:ENSG00000155906|RMND1	-	-
HNF-3|ENSG00000199036|hsa-mir-219-1|hsa-miR-219	jt:ENSG00000171557|FGG	-	-
HNF-3|ENSG00000199036|hsa-mir-219-1|hsa-miR-219	jt:ENSG00000177553|C1orf167	-	-
HNF-3|ENSG00000199036|hsa-mir-219-1|hsa-miR-219	jt:ENSG00000183018|SPNS2	-	-
HNF-3|ENSG00000199036|hsa-mir-219-1|hsa-miR-219	jt:ENSG00000186187|ZNRF1	-	-
HNF-3|ENSG00000199036|hsa-mir-219-1|hsa-miR-219	jt:ENSG00000196877|NP_001018132.2	-	-
HNF-3|ENSG00000199036|hsa-mir-219-1|hsa-miR-219	jt:ENSG00000197555|SIPA1L1	-	-
HNF-3|ENSG00000199036|hsa-mir-219-1|hsa-miR-219	jt:ENSG00000198156|NP_001018132.2	-	-
HNF-3|ENSG00000199036|hsa-mir-219-1|hsa-miR-219	jt:ENSG00000205670|C21orf51	-	-
HNF-3|ENSG00000199072|hsa-let-7f-1|hsa-let-7f	jt:ENSG00000105419|Q99687-2	-	yes
HNF-3|ENSG00000199072|hsa-let-7f-1|hsa-let-7f	jt:ENSG00000118971|CCND2	yes	yes
HNF-3|ENSG00000199072|hsa-let-7f-1|hsa-let-7f	jt:ENSG00000164654|NP_061878.3	-	yes
HNF-3|ENSG00000199072|hsa-let-7f-1|hsa-let-7f	jt:ENSG00000172053|QARS	yes	-
HNF-3|ENSG00000199072|hsa-let-7f-1|hsa-let-7f	jt:ENSG00000177058|NP_775785.1	-	yes
HNF-3|ENSG00000199072|hsa-let-7f-1|hsa-let-7f	jt:ENSG00000179476|C14orf28	yes	yes
HNF-3|ENSG00000199072|hsa-let-7f-1|hsa-let-7f	jt:ENSG00000181322|TXNDC6	-	-
HNF-3|ENSG00000199072|hsa-let-7f-1|hsa-let-7f	jt:ENSG00000182263|FIGN	yes	yes
HNF-3|ENSG00000199072|hsa-let-7f-1|hsa-let-7f	jt:ENSG00000183035|CYLC1	-	-
HNF-3|ENSG00000199072|hsa-let-7f-1|hsa-let-7f	jt:ENSG00000187109|NAP1L1	yes	yes
HNF-3|ENSG00000199077|hsa-mir-129-2|hsa-miR-129	jt:ENSG00000016082|ISL1	-	-
HNF-3|ENSG00000199077|hsa-mir-129-2|hsa-miR-129	jt:ENSG00000120533|ENY2	-	-
HNF-3|ENSG00000199077|hsa-mir-129-2|hsa-miR-129	jt:ENSG00000133627|ACTR3B	-	-
HNF-3|ENSG00000199077|hsa-mir-129-2|hsa-miR-129	jt:ENSG00000145416|MARCH1	-	-
HNF-3|ENSG00000199077|hsa-mir-129-2|hsa-miR-129	jt:ENSG00000146409|C6orf192	-	-
HNF-3|ENSG00000199077|hsa-mir-129-2|hsa-miR-129	jt:ENSG00000164849|GPR146	-	-
HNF-3|ENSG00000199077|hsa-mir-129-2|hsa-miR-129	jt:ENSG00000198693|Q6ZW86_HUMAN	-	-
HNF-3|ENSG00000199094|hsa-mir-30c-2|hsa-miR-30c	jt:ENSG00000102098|SCML2	-	yes
HNF-3|ENSG00000199094|hsa-mir-30c-2|hsa-miR-30c	jt:ENSG00000116128|BCL9	yes	-
HNF-3|ENSG00000199094|hsa-mir-30c-2|hsa-miR-30c	jt:ENSG00000133392|MYH11	yes	-
HNF-3|ENSG00000199094|hsa-mir-30c-2|hsa-miR-30c	jt:ENSG00000133627|ACTR3B	-	-
HNF-3|ENSG00000199094|hsa-mir-30c-2|hsa-miR-30c	jt:ENSG00000143355|LHX9	-	-
HNF-3|ENSG00000199094|hsa-mir-30c-2|hsa-miR-30c	jt:ENSG00000157470|FAM81A	yes	-
HNF-3|ENSG00000199094|hsa-mir-30c-2|hsa-miR-30c	jt:ENSG00000162039|C16orf73	-	-
HNF-3|ENSG00000199094|hsa-mir-30c-2|hsa-miR-30c	jt:ENSG00000168955|TM4SF20	-	-
HNF-3|ENSG00000199094|hsa-mir-30c-2|hsa-miR-30c	jt:ENSG00000180574|Q5I0X0_HUMAN	-	-
HNF-3|ENSG00000199094|hsa-mir-30c-2|hsa-miR-30c	jt:ENSG00000185002|RFXDC1	yes	-
HNF-3|ENSG00000199094|hsa-mir-30c-2|hsa-miR-30c	jt:ENSG00000189298|ZKSCAN3	-	-
HNF-3|ENSG00000199094|hsa-mir-30c-2|hsa-miR-30c	jt:ENSG00000197121|PGAP1_HUMAN	-	yes
HNF-3|ENSG00000199094|hsa-mir-30c-2|hsa-miR-30c	jt:ENSG00000198826|ARHGAP11A	-	-
HNF-3|ENSG00000199130|hsa-mir-365-1|hsa-miR-365	jt:ENSG00000173209|AHSA2	-	-
HNF-3|ENSG00000199130|hsa-mir-365-1|hsa-miR-365	jt:ENSG00000197860|SGTB	-	yes
HNF-3|ENSG00000199133|hsa-let-7d|hsa-let-7d	jt:ENSG00000105419|Q99687-2	-	yes
HNF-3|ENSG00000199133|hsa-let-7d|hsa-let-7d	jt:ENSG00000107551|RASSF4	-	-
HNF-3|ENSG00000199133|hsa-let-7d|hsa-let-7d	jt:ENSG00000149313|AASDHPPT	-	-
HNF-3|ENSG00000199133|hsa-let-7d|hsa-let-7d	jt:ENSG00000153914|SFRS12	yes	yes
HNF-3|ENSG00000199133|hsa-let-7d|hsa-let-7d	jt:ENSG00000172053|QARS	yes	-
HNF-3|ENSG00000199133|hsa-let-7d|hsa-let-7d	jt:ENSG00000173209|AHSA2	-	-
HNF-3|ENSG00000199133|hsa-let-7d|hsa-let-7d	jt:ENSG00000179476|C14orf28	yes	yes
HNF-3|ENSG00000199133|hsa-let-7d|hsa-let-7d	jt:ENSG00000181322|TXNDC6	-	-
HNF-3|ENSG00000199133|hsa-let-7d|hsa-let-7d	jt:ENSG00000183035|CYLC1	-	-
HNF-3|ENSG00000199165|hsa-let-7a-1|hsa-let-7a	jt:ENSG00000105419|Q99687-2	-	yes
HNF-3|ENSG00000199165|hsa-let-7a-1|hsa-let-7a	jt:ENSG00000118971|CCND2	yes	yes
HNF-3|ENSG00000199165|hsa-let-7a-1|hsa-let-7a	jt:ENSG00000164654|NP_061878.3	-	yes
HNF-3|ENSG00000199165|hsa-let-7a-1|hsa-let-7a	jt:ENSG00000172053|QARS	yes	-
HNF-3|ENSG00000199165|hsa-let-7a-1|hsa-let-7a	jt:ENSG00000177058|NP_775785.1	-	yes
HNF-3|ENSG00000199165|hsa-let-7a-1|hsa-let-7a	jt:ENSG00000179476|C14orf28	yes	yes
HNF-3|ENSG00000199165|hsa-let-7a-1|hsa-let-7a	jt:ENSG00000181322|TXNDC6	-	-
HNF-3|ENSG00000199165|hsa-let-7a-1|hsa-let-7a	jt:ENSG00000182263|FIGN	yes	yes
HNF-3|ENSG00000199165|hsa-let-7a-1|hsa-let-7a	jt:ENSG00000183035|CYLC1	-	-
HNF-3|ENSG00000199165|hsa-let-7a-1|hsa-let-7a	jt:ENSG00000187109|NAP1L1	yes	yes
HNF-3|ENSG00000199177|hsa-mir-31|hsa-miR-31	jt:ENSG00000156711|MAPK13	-	-
HNF-3|ENSG00000199177|hsa-mir-31|hsa-miR-31	jt:ENSG00000189037|DUSP21	-	-
HNF-3|ENSG00000207586|hsa-mir-135a-2|hsa-miR-135a	jt:ENSG00000091879|ANGPT2	yes	-
HNF-3|ENSG00000207586|hsa-mir-135a-2|hsa-miR-135a	jt:ENSG00000143418|LASS2	-	-
HNF-3|ENSG00000207586|hsa-mir-135a-2|hsa-miR-135a	jt:ENSG00000162694|EXTL2	-	yes
HNF-3|ENSG00000207586|hsa-mir-135a-2|hsa-miR-135a	jt:ENSG00000163719|MTMR14	yes	-
HNF-3|ENSG00000207586|hsa-mir-135a-2|hsa-miR-135a	jt:ENSG00000172845|SP3	yes	yes
HNF-3|ENSG00000207586|hsa-mir-135a-2|hsa-miR-135a	jt:ENSG00000185736|ADARB2	yes	-
HNF-3|ENSG00000207586|hsa-mir-135a-2|hsa-miR-135a	jt:ENSG00000198429|ZNF69	-	-
HNF-3|ENSG00000207635|hsa-mir-499|hsa-miR-499	jt:ENSG00000104154|SLC30A4	-	-
HNF-3|ENSG00000207635|hsa-mir-499|hsa-miR-499	jt:ENSG00000172965|Q96C48_HUMAN	-	-
HNF-3|ENSG00000207635|hsa-mir-499|hsa-miR-499	jt:ENSG00000184943|NP_443103.1	-	-
HNF-3|ENSG00000207827|hsa-mir-30a|hsa-miR-30a-3p	jt:ENSG00000168273|Q8WVI0_HUMAN	-	-
HNF-3|ENSG00000207827|hsa-mir-30a|hsa-miR-30a-3p	jt:ENSG00000183488|AMAC1L3	-	-
HNF-3|ENSG00000207827|hsa-mir-30a|hsa-miR-30a-5p	jt:ENSG00000102098|SCML2	-	-
HNF-3|ENSG00000207827|hsa-mir-30a|hsa-miR-30a-5p	jt:ENSG00000116128|BCL9	-	-
HNF-3|ENSG00000207827|hsa-mir-30a|hsa-miR-30a-5p	jt:ENSG00000133392|MYH11	-	-
HNF-3|ENSG00000207827|hsa-mir-30a|hsa-miR-30a-5p	jt:ENSG00000133627|ACTR3B	-	-
HNF-3|ENSG00000207827|hsa-mir-30a|hsa-miR-30a-5p	jt:ENSG00000143355|LHX9	-	-
HNF-3|ENSG00000207827|hsa-mir-30a|hsa-miR-30a-5p	jt:ENSG00000157470|FAM81A	-	-
HNF-3|ENSG00000207827|hsa-mir-30a|hsa-miR-30a-5p	jt:ENSG00000162039|C16orf73	-	-
HNF-3|ENSG00000207827|hsa-mir-30a|hsa-miR-30a-5p	jt:ENSG00000168955|TM4SF20	-	-
HNF-3|ENSG00000207827|hsa-mir-30a|hsa-miR-30a-5p	jt:ENSG00000180574|Q5I0X0_HUMAN	-	-
HNF-3|ENSG00000207827|hsa-mir-30a|hsa-miR-30a-5p	jt:ENSG00000185002|RFXDC1	-	-
HNF-3|ENSG00000207827|hsa-mir-30a|hsa-miR-30a-5p	jt:ENSG00000189298|ZKSCAN3	-	-
HNF-3|ENSG00000207827|hsa-mir-30a|hsa-miR-30a-5p	jt:ENSG00000197121|PGAP1_HUMAN	-	-
HNF-3|ENSG00000207827|hsa-mir-30a|hsa-miR-30a-5p	jt:ENSG00000198826|ARHGAP11A	-	-
HNF-4|ENSG00000207705|hsa-mir-129-1|hsa-miR-129	jt:ENSG00000134138|MEIS2	-	-
HNF-4|ENSG00000207705|hsa-mir-129-1|hsa-miR-129	jt:ENSG00000146409|C6orf192	-	-
HNF-4|ENSG00000207705|hsa-mir-129-1|hsa-miR-129	jt:ENSG00000169509|CRCT1	-	-
HNF-4|ENSG00000207705|hsa-mir-129-1|hsa-miR-129	jt:ENSG00000178602|OTOS	-	-
HNF-4|ENSG00000207705|hsa-mir-129-1|hsa-miR-129	jt:ENSG00000203945|Q5JPQ1_HUMAN	-	-
HOXA4|ENSG00000199077|hsa-mir-129-2|hsa-miR-129	jt:ENSG00000105058|FAM32A	-	-
HOXA4|ENSG00000199077|hsa-mir-129-2|hsa-miR-129	jt:ENSG00000198518|HIST1H4E	-	-
HOXA4|ENSG00000199077|hsa-mir-129-2|hsa-miR-129	jt:ENSG00000198929|NOS1AP	-	-
HOXA4|ENSG00000199122|hsa-mir-148b|hsa-miR-148b	jt:ENSG00000047621|C12orf4	-	yes
HOXA4|ENSG00000199122|hsa-mir-148b|hsa-miR-148b	jt:ENSG00000109790|KLHL5	-	yes
HOXA4|ENSG00000199122|hsa-mir-148b|hsa-miR-148b	jt:ENSG00000182220|ATP6AP2	yes	yes
HOXA4|ENSG00000199149|hsa-mir-20a|hsa-miR-20a	jt:ENSG00000100629|C14orf145	yes	yes
HOXA4|ENSG00000199149|hsa-mir-20a|hsa-miR-20a	jt:ENSG00000104517|EDD1	-	yes
HOXA4|ENSG00000199149|hsa-mir-20a|hsa-miR-20a	jt:ENSG00000154065|ANKRD29	yes	yes
HOXA4|ENSG00000199149|hsa-mir-20a|hsa-miR-20a	jt:ENSG00000175155|YPEL2	yes	yes
HOXA4|ENSG00000207610|hsa-mir-19a|hsa-miR-19a	jt:ENSG00000078699|CBFA2T2	yes	yes
HOXA4|ENSG00000207610|hsa-mir-19a|hsa-miR-19a	jt:ENSG00000117601|SERPINC1	-	-
HOXA4|ENSG00000207610|hsa-mir-19a|hsa-miR-19a	jt:ENSG00000155189|AGPAT5	yes	yes
HOXA4|ENSG00000207610|hsa-mir-19a|hsa-miR-19a	jt:ENSG00000163596|ICA1L	yes	yes
HOXA4|ENSG00000207745|hsa-mir-17|hsa-miR-17-5p	jt:ENSG00000104517|EDD1	-	-
HOXA4|ENSG00000207745|hsa-mir-17|hsa-miR-17-5p	jt:ENSG00000154065|ANKRD29	-	-
HOXA4|ENSG00000207745|hsa-mir-17|hsa-miR-17-5p	jt:ENSG00000162624|LHX8	-	-
HOXA4|ENSG00000207745|hsa-mir-17|hsa-miR-17-5p	jt:ENSG00000187678|SPRY4	-	-
HOXA4|ENSG00000207745|hsa-mir-17|hsa-miR-17-5p	jt:ENSG00000203793|Q6ZR74_HUMAN	-	-
HOXA4|ENSG00000207863|hsa-mir-125b-2|hsa-miR-125b	jt:ENSG00000047621|C12orf4	-	-
HOXA4|ENSG00000207863|hsa-mir-125b-2|hsa-miR-125b	jt:ENSG00000065361|ERBB3	-	-
HOXA4|ENSG00000207863|hsa-mir-125b-2|hsa-miR-125b	jt:ENSG00000106993|CDC37L1	-	-
HOXA4|ENSG00000207863|hsa-mir-125b-2|hsa-miR-125b	jt:ENSG00000110274|CEP164	-	-
HOXA4|ENSG00000207863|hsa-mir-125b-2|hsa-miR-125b	jt:ENSG00000161021|LTC4S	-	-
HOXA4|ENSG00000207863|hsa-mir-125b-2|hsa-miR-125b	jt:ENSG00000172531|PPP1CA	yes	-
HOXA4|ENSG00000207950|hsa-mir-296|hsa-miR-296	jt:ENSG00000138823|MTTP	-	-
HOXA7|ENSG00000199089|hsa-mir-202|hsa-miR-202	jt:ENSG00000112619|PRPH2	-	-
HOXA7|ENSG00000199089|hsa-mir-202|hsa-miR-202	jt:ENSG00000124104|SNX21	-	-
HOXA7|ENSG00000199089|hsa-mir-202|hsa-miR-202	jt:ENSG00000164825|DEFB1	-	-
HOXA7|ENSG00000199158|hsa-mir-96|hsa-miR-96	jt:ENSG00000072042|RDH11	-	-
HOXA7|ENSG00000199158|hsa-mir-96|hsa-miR-96	jt:ENSG00000113070|HBEGF	yes	yes
HOXA7|ENSG00000199158|hsa-mir-96|hsa-miR-96	jt:ENSG00000135454|B4GALNT1	yes	-
HOXA7|ENSG00000207691|hsa-mir-183|hsa-miR-183	jt:ENSG00000072042|RDH11	-	-
HOXA7|ENSG00000207691|hsa-mir-183|hsa-miR-183	jt:ENSG00000113070|HBEGF	-	yes
HOXA7|ENSG00000207691|hsa-mir-183|hsa-miR-183	jt:ENSG00000135454|B4GALNT1	-	-
HOXA7|ENSG00000207691|hsa-mir-183|hsa-miR-183	jt:ENSG00000166743|ACSM1	-	-
HOXA7|ENSG00000207691|hsa-mir-183|hsa-miR-183	jt:ENSG00000172456|NP_060761.2	-	-
HOXA7|ENSG00000207990|hsa-mir-182|hsa-miR-182	jt:ENSG00000113070|HBEGF	yes	yes
HOXA7|ENSG00000207990|hsa-mir-182|hsa-miR-182	jt:ENSG00000197817|Q9UHS9_HUMAN	-	-
HP1|ENSG00000207791|hsa-mir-497|hsa-miR-497	jt:ENSG00000144867|SRPRB	-	-
HP1|ENSG00000207929|hsa-mir-195|hsa-miR-195	jt:ENSG00000144867|SRPRB	-	-
HSF2|ENSG00000199072|hsa-let-7f-1|hsa-let-7f	jt:ENSG00000094963|FMO2	-	-
HSF2|ENSG00000199072|hsa-let-7f-1|hsa-let-7f	jt:ENSG00000133136|GBG5L_HUMAN	-	-
HSF2|ENSG00000199072|hsa-let-7f-1|hsa-let-7f	jt:ENSG00000134323|MYCN	yes	-
HSF2|ENSG00000199072|hsa-let-7f-1|hsa-let-7f	jt:ENSG00000135297|MTO1	-	-
HSF2|ENSG00000199072|hsa-let-7f-1|hsa-let-7f	jt:ENSG00000135476|ESPL1	-	-
HSF2|ENSG00000199072|hsa-let-7f-1|hsa-let-7f	jt:ENSG00000138036|DYNC2LI1	-	-
HSF2|ENSG00000199072|hsa-let-7f-1|hsa-let-7f	jt:ENSG00000150593|PDCD4	-	yes
HSF2|ENSG00000199072|hsa-let-7f-1|hsa-let-7f	jt:ENSG00000161558|TMEM143	yes	-
HSF2|ENSG00000199072|hsa-let-7f-1|hsa-let-7f	jt:ENSG00000169921|Q75L30_HUMAN	-	-
HSF2|ENSG00000199072|hsa-let-7f-1|hsa-let-7f	jt:ENSG00000177058|NP_775785.1	-	yes
HSF2|ENSG00000199072|hsa-let-7f-1|hsa-let-7f	jt:ENSG00000179476|C14orf28	yes	yes
HSF2|ENSG00000199072|hsa-let-7f-1|hsa-let-7f	jt:ENSG00000187772|LIN28B	yes	yes
HSF2|ENSG00000199072|hsa-let-7f-1|hsa-let-7f	jt:ENSG00000187838|PLSCR3	-	-
HSF2|ENSG00000199072|hsa-let-7f-1|hsa-let-7f	jt:ENSG00000204538|PSORS1C2	-	-
HSF2|ENSG00000199077|hsa-mir-129-2|hsa-miR-129	jt:ENSG00000161642|ZNF385	-	-
HSF2|ENSG00000199077|hsa-mir-129-2|hsa-miR-129	jt:ENSG00000163781|TOPBP1	-	-
HSF2|ENSG00000199077|hsa-mir-129-2|hsa-miR-129	jt:ENSG00000189292|NP_001002919.1	-	-
HSF2|ENSG00000199085|hsa-mir-148a|hsa-miR-148a	jt:ENSG00000055070|C1orf144	yes	yes
HSF2|ENSG00000199085|hsa-mir-148a|hsa-miR-148a	jt:ENSG00000101901|CXorf45	-	-
HSF2|ENSG00000199085|hsa-mir-148a|hsa-miR-148a	jt:ENSG00000112333|NR2E1	-	yes
HSF2|ENSG00000199085|hsa-mir-148a|hsa-miR-148a	jt:ENSG00000115648|MLPH	-	-
HSF2|ENSG00000199085|hsa-mir-148a|hsa-miR-148a	jt:ENSG00000118707|TGIF2	yes	yes
HSF2|ENSG00000199085|hsa-mir-148a|hsa-miR-148a	jt:ENSG00000126216|TUBGCP3	-	-
HSF2|ENSG00000199085|hsa-mir-148a|hsa-miR-148a	jt:ENSG00000130052|STARD8	-	-
HSF2|ENSG00000199085|hsa-mir-148a|hsa-miR-148a	jt:ENSG00000142700|DMRTA2	-	-
HSF2|ENSG00000199085|hsa-mir-148a|hsa-miR-148a	jt:ENSG00000151694|ADAM17	yes	yes
HSF2|ENSG00000199085|hsa-mir-148a|hsa-miR-148a	jt:ENSG00000164258|NDUFS4	-	-
HSF2|ENSG00000199085|hsa-mir-148a|hsa-miR-148a	jt:ENSG00000173212|C1orf161	-	-
HSF2|ENSG00000199085|hsa-mir-148a|hsa-miR-148a	jt:ENSG00000182512|GLRX5	-	-
HSF2|ENSG00000199085|hsa-mir-148a|hsa-miR-148a	jt:ENSG00000188786|MTF1	yes	yes
HSF2|ENSG00000199085|hsa-mir-148a|hsa-miR-148a	jt:ENSG00000197959|DNM3	-	-
HSF2|ENSG00000199085|hsa-mir-148a|hsa-miR-148a	jt:ENSG00000204048|Q6ZUG3_HUMAN	-	-
HSF2|ENSG00000199133|hsa-let-7d|hsa-let-7d	jt:ENSG00000094963|FMO2	-	-
HSF2|ENSG00000199133|hsa-let-7d|hsa-let-7d	jt:ENSG00000107551|RASSF4	-	-
HSF2|ENSG00000199133|hsa-let-7d|hsa-let-7d	jt:ENSG00000110583|NAT11	-	-
HSF2|ENSG00000199133|hsa-let-7d|hsa-let-7d	jt:ENSG00000129317|PUS7L	-	-
HSF2|ENSG00000199133|hsa-let-7d|hsa-let-7d	jt:ENSG00000133136|GBG5L_HUMAN	-	-
HSF2|ENSG00000199133|hsa-let-7d|hsa-let-7d	jt:ENSG00000135476|ESPL1	-	-
HSF2|ENSG00000199133|hsa-let-7d|hsa-let-7d	jt:ENSG00000138036|DYNC2LI1	-	-
HSF2|ENSG00000199133|hsa-let-7d|hsa-let-7d	jt:ENSG00000149428|HYOU1	-	-
HSF2|ENSG00000199133|hsa-let-7d|hsa-let-7d	jt:ENSG00000161558|TMEM143	yes	-
HSF2|ENSG00000199133|hsa-let-7d|hsa-let-7d	jt:ENSG00000164089|AGXT2L1	-	-
HSF2|ENSG00000199133|hsa-let-7d|hsa-let-7d	jt:ENSG00000169921|Q75L30_HUMAN	-	-
HSF2|ENSG00000199133|hsa-let-7d|hsa-let-7d	jt:ENSG00000171502|COL24A1	yes	yes
HSF2|ENSG00000199133|hsa-let-7d|hsa-let-7d	jt:ENSG00000179476|C14orf28	yes	yes
HSF2|ENSG00000199133|hsa-let-7d|hsa-let-7d	jt:ENSG00000184863|PRR8	-	yes
HSF2|ENSG00000199133|hsa-let-7d|hsa-let-7d	jt:ENSG00000187772|LIN28B	yes	yes
HSF2|ENSG00000199133|hsa-let-7d|hsa-let-7d	jt:ENSG00000187838|PLSCR3	-	-
HSF2|ENSG00000199133|hsa-let-7d|hsa-let-7d	jt:ENSG00000204538|PSORS1C2	-	-
HSF2|ENSG00000199133|hsa-let-7d|hsa-let-7d	jt:ENSG00000205610|Q4G105_HUMAN	-	-
HSF2|ENSG00000199165|hsa-let-7a-1|hsa-let-7a	jt:ENSG00000094963|FMO2	-	-
HSF2|ENSG00000199165|hsa-let-7a-1|hsa-let-7a	jt:ENSG00000133136|GBG5L_HUMAN	-	-
HSF2|ENSG00000199165|hsa-let-7a-1|hsa-let-7a	jt:ENSG00000134323|MYCN	yes	-
HSF2|ENSG00000199165|hsa-let-7a-1|hsa-let-7a	jt:ENSG00000135297|MTO1	-	-
HSF2|ENSG00000199165|hsa-let-7a-1|hsa-let-7a	jt:ENSG00000135476|ESPL1	-	-
HSF2|ENSG00000199165|hsa-let-7a-1|hsa-let-7a	jt:ENSG00000138036|DYNC2LI1	-	-
HSF2|ENSG00000199165|hsa-let-7a-1|hsa-let-7a	jt:ENSG00000150593|PDCD4	-	yes
HSF2|ENSG00000199165|hsa-let-7a-1|hsa-let-7a	jt:ENSG00000161558|TMEM143	yes	-
HSF2|ENSG00000199165|hsa-let-7a-1|hsa-let-7a	jt:ENSG00000169921|Q75L30_HUMAN	-	-
HSF2|ENSG00000199165|hsa-let-7a-1|hsa-let-7a	jt:ENSG00000177058|NP_775785.1	-	yes
HSF2|ENSG00000199165|hsa-let-7a-1|hsa-let-7a	jt:ENSG00000179476|C14orf28	yes	yes
HSF2|ENSG00000199165|hsa-let-7a-1|hsa-let-7a	jt:ENSG00000187772|LIN28B	yes	yes
HSF2|ENSG00000199165|hsa-let-7a-1|hsa-let-7a	jt:ENSG00000187838|PLSCR3	-	-
HSF2|ENSG00000199165|hsa-let-7a-1|hsa-let-7a	jt:ENSG00000204538|PSORS1C2	-	-
HSF2|ENSG00000207635|hsa-mir-499|hsa-miR-499	jt:ENSG00000126861|OMG	-	-
HSF2|ENSG00000207635|hsa-mir-499|hsa-miR-499	jt:ENSG00000169189|NSMCE1	-	-
HSF2|ENSG00000207635|hsa-mir-499|hsa-miR-499	jt:ENSG00000198860|C1orf19	-	-
HSF2|ENSG00000207718|hsa-mir-15a|hsa-miR-15a	jt:ENSG00000069275|NUCKS1	-	-
HSF2|ENSG00000207718|hsa-mir-15a|hsa-miR-15a	jt:ENSG00000124208|UBE2V1	yes	yes
HSF2|ENSG00000207718|hsa-mir-15a|hsa-miR-15a	jt:ENSG00000138685|FGF2	-	yes
HSF2|ENSG00000207718|hsa-mir-15a|hsa-miR-15a	jt:ENSG00000159231|CBR3	-	-
HSF2|ENSG00000207718|hsa-mir-15a|hsa-miR-15a	jt:ENSG00000204388|HSPA1B	-	-
HSF2|ENSG00000207728|hsa-mir-449b|hsa-miR-449b	jt:ENSG00000069849|ATP1B3	-	yes
HSF2|ENSG00000207728|hsa-mir-449b|hsa-miR-449b	jt:ENSG00000105323|HNRPUL1	-	-
HSF2|ENSG00000207728|hsa-mir-449b|hsa-miR-449b	jt:ENSG00000113328|CCNG1	-	-
HSF2|ENSG00000207728|hsa-mir-449b|hsa-miR-449b	jt:ENSG00000116704|SLC35D1	-	-
HSF2|ENSG00000207728|hsa-mir-449b|hsa-miR-449b	jt:ENSG00000120215|MLANA	-	-
HSF2|ENSG00000207728|hsa-mir-449b|hsa-miR-449b	jt:ENSG00000134070|IRAK2	-	-
HSF2|ENSG00000207728|hsa-mir-449b|hsa-miR-449b	jt:ENSG00000168334|CMYA1	-	-
HSF2|ENSG00000207728|hsa-mir-449b|hsa-miR-449b	jt:ENSG00000172689|MS4A10	-	-
HSF2|ENSG00000207728|hsa-mir-449b|hsa-miR-449b	jt:ENSG00000205610|Q4G105_HUMAN	-	-
HSF2|ENSG00000207752|hsa-mir-199a-1|hsa-miR-199a*	jt:ENSG00000084072|PPIE	-	-
HSF2|ENSG00000207752|hsa-mir-199a-1|hsa-miR-199a*	jt:ENSG00000123473|STIL	-	-
HSF2|ENSG00000207752|hsa-mir-199a-1|hsa-miR-199a*	jt:ENSG00000130669|PAK4	-	-
HSF2|ENSG00000207752|hsa-mir-199a-1|hsa-miR-199a*	jt:ENSG00000134323|MYCN	-	-
HSF2|ENSG00000207752|hsa-mir-199a-1|hsa-miR-199a*	jt:ENSG00000135926|TMBIM1	-	-
HSF2|ENSG00000207752|hsa-mir-199a-1|hsa-miR-199a*	jt:ENSG00000136205|TNS3	-	-
HSF2|ENSG00000207752|hsa-mir-199a-1|hsa-miR-199a*	jt:ENSG00000137648|TMPRSS4	-	-
HSF2|ENSG00000207752|hsa-mir-199a-1|hsa-miR-199a*	jt:ENSG00000142687|KIAA0319L	-	-
HSF2|ENSG00000207752|hsa-mir-199a-1|hsa-miR-199a*	jt:ENSG00000148985|NP_055304.1	-	-
HSF2|ENSG00000207752|hsa-mir-199a-1|hsa-miR-199a*	jt:ENSG00000162415|ZSWIM5	-	-
HSF2|ENSG00000207752|hsa-mir-199a-1|hsa-miR-199a*	jt:ENSG00000165525|SDCCAG1	-	-
HSF2|ENSG00000207752|hsa-mir-199a-1|hsa-miR-199a*	jt:ENSG00000180263|FGD6	-	-
HSF2|ENSG00000207752|hsa-mir-199a-1|hsa-miR-199a*	jt:ENSG00000180398|MCFD2	-	-
HSF2|ENSG00000207752|hsa-mir-199a-1|hsa-miR-199a*	jt:ENSG00000198563|ATP6V1G2	-	-
HSF2|ENSG00000207752|hsa-mir-199a-1|hsa-miR-199a*	jt:ENSG00000198757|Q96NB8_HUMAN	-	-
HSF2|ENSG00000207752|hsa-mir-199a-1|hsa-miR-199a*	jt:ENSG00000198901|PRC1	-	-
HSF2|ENSG00000207752|hsa-mir-199a-1|hsa-miR-199a*	jt:ENSG00000204539|CDSN	-	-
HSF2|ENSG00000207752|hsa-mir-199a-1|hsa-miR-199a*	jt:ENSG00000206125|Q68DA7_HUMAN	-	-
HSF2|ENSG00000207752|hsa-mir-199a-1|hsa-miR-199a	jt:ENSG00000082701|GSK3B	-	-
HSF2|ENSG00000207752|hsa-mir-199a-1|hsa-miR-199a	jt:ENSG00000109084|TMEM97	-	-
HSF2|ENSG00000207752|hsa-mir-199a-1|hsa-miR-199a	jt:ENSG00000134490|C18orf45	-	-
HSF2|ENSG00000207752|hsa-mir-199a-1|hsa-miR-199a	jt:ENSG00000136536|MARCH7	-	-
HSF2|ENSG00000207752|hsa-mir-199a-1|hsa-miR-199a	jt:ENSG00000154736|ADAMTS5	-	-
HSF2|ENSG00000207950|hsa-mir-296|hsa-miR-296	jt:ENSG00000090006|LTBP4	-	-
HSF2|ENSG00000207950|hsa-mir-296|hsa-miR-296	jt:ENSG00000090097|PCBP4	-	-
HSF2|ENSG00000207950|hsa-mir-296|hsa-miR-296	jt:ENSG00000102225|PCTK1	-	-
HSF2|ENSG00000207950|hsa-mir-296|hsa-miR-296	jt:ENSG00000119917|IFIT3	-	-
HSF2|ENSG00000207950|hsa-mir-296|hsa-miR-296	jt:ENSG00000127774|TMEM93	-	-
HSF2|ENSG00000207950|hsa-mir-296|hsa-miR-296	jt:ENSG00000136717|BIN1	-	-
HSF2|ENSG00000207950|hsa-mir-296|hsa-miR-296	jt:ENSG00000141574|SECTM1	-	-
HSF2|ENSG00000207950|hsa-mir-296|hsa-miR-296	jt:ENSG00000158022|TRIM63	-	-
HSF2|ENSG00000207950|hsa-mir-296|hsa-miR-296	jt:ENSG00000167680|SEMA6B	-	-
HSF2|ENSG00000207950|hsa-mir-296|hsa-miR-296	jt:ENSG00000175901|XR_017883.1	-	-
HSF2|ENSG00000207950|hsa-mir-296|hsa-miR-296	jt:ENSG00000178175|ZNF366	-	-
HSF2|ENSG00000207950|hsa-mir-296|hsa-miR-296	jt:ENSG00000179364|PACS2	-	-
[truncated: 3,031 more rows]
