# Supplementary material for: CircuitsDB: a database of mixed microRNA/transcription factor feed-forward regulatory circuits in human and mouse
Source: BMC Bioinformatics. 2010 Aug 23;11:435. doi: 10.1186/1471-2105-11-435 (PMC2936401; doi:10.1186/1471-2105-11-435)
Supplement: Additional file 2 — Catalogue of mouse mixed Feed-Forward regulatory Loops included in CircuitsDB. The complete list of mixed Feed-Forward regulatory Loops (FFLs) included in the current release of CircuitsDB is reported, for the mouse genome. Each line corresponds to a single-target closed FFL. The first column includes the FFL id, composed by the Transcription Factor (TF) name and miRNA gene ids (Ensembl stable identifier, pre-miRNA and mature miRNA ids according to the standard nomeclature of miRBase). The second column shows the Joint Target protein-coding gene (Ensembl stable identifier and Mouse gene symbol). The third column reports the validation of the miRNA ⊣ Joint Target post-transcriptional interaction according to the TargetScan database. [file 1471-2105-11-435-S2.TXT]

#FFL_id Joint_Target Target_Scan_validation
AFP1|ENSMUSG00000070126|mmu-mir-199a-2|mmu-miR-199a	jt:ENSMUSG00000041153|Osgin2	-
AFP1|ENSMUSG00000070126|mmu-mir-199a-2|mmu-miR-199a*	jt:ENSMUSG00000026399|Cd55	-
AFP1|ENSMUSG00000070126|mmu-mir-199a-2|mmu-miR-199a*	jt:ENSMUSG00000019927|Ube2d1	-
AHR|ENSMUSG00000065420|mmu-mir-142|mmu-miR-142-3p	jt:ENSMUSG00000036186|B230317C12Rik	-
AHR|ENSMUSG00000065420|mmu-mir-142|mmu-miR-142-3p	jt:ENSMUSG00000042594|Sh2b3	-
AHR|ENSMUSG00000065420|mmu-mir-142|mmu-miR-142-3p	jt:ENSMUSG00000063362|Alg11	-
AHR|ENSMUSG00000065420|mmu-mir-142|mmu-miR-142-3p	jt:ENSMUSG00000015932|Dstn	-
AHR|ENSMUSG00000065420|mmu-mir-142|mmu-miR-142-3p	jt:ENSMUSG00000052155|Acvr2a	yes
AHR|ENSMUSG00000065420|mmu-mir-142|mmu-miR-142-3p	jt:ENSMUSG00000071553|Cpa2	-
AHR|ENSMUSG00000065420|mmu-mir-142|mmu-miR-142-3p	jt:ENSMUSG00000034158|Lrrc58	-
AHR|ENSMUSG00000065420|mmu-mir-142|mmu-miR-142-3p	jt:ENSMUSG00000053550|D430041B17Rik	-
AHR|ENSMUSG00000065420|mmu-mir-142|mmu-miR-142-3p	jt:ENSMUSG00000057963|Itpk1	-
AHR|ENSMUSG00000065420|mmu-mir-142|mmu-miR-142-3p	jt:ENSMUSG00000040703|Cyp2s1	-
AHR|ENSMUSG00000065420|mmu-mir-142|mmu-miR-142-3p	jt:ENSMUSG00000045608|Dbx2	-
AHR|ENSMUSG00000065420|mmu-mir-142|mmu-miR-142-3p	jt:ENSMUSG00000042744|AU042671	-
AHR|ENSMUSG00000065420|mmu-mir-142|mmu-miR-142-3p	jt:ENSMUSG00000010663|Fads1	-
AHR|ENSMUSG00000065420|mmu-mir-142|mmu-miR-142-3p	jt:ENSMUSG00000028532|Cachd1	-
AHR|ENSMUSG00000065420|mmu-mir-142|mmu-miR-142-3p	jt:ENSMUSG00000049929|Gpr23	-
AHR|ENSMUSG00000065420|mmu-mir-142|mmu-miR-142-5p	jt:ENSMUSG00000032513|Gorasp1	-
AHR|ENSMUSG00000065420|mmu-mir-142|mmu-miR-142-5p	jt:ENSMUSG00000030861|Acadsb	-
ALPHA-CP1|ENSMUSG00000065533|mmu-mir-205|mmu-miR-205	jt:ENSMUSG00000033579|Fa2h	yes
ALPHA-CP1|ENSMUSG00000065533|mmu-mir-205|mmu-miR-205	jt:ENSMUSG00000040456|1700054O13Rik	-
ALPHA-CP1|ENSMUSG00000065533|mmu-mir-205|mmu-miR-205	jt:ENSMUSG00000031673|Cdh11	-
ALPHA-CP1|ENSMUSG00000065533|mmu-mir-205|mmu-miR-205	jt:ENSMUSG00000022517|Mgrn1	yes
ALPHA-CP1|ENSMUSG00000065572|mmu-mir-130b|mmu-miR-130b	jt:ENSMUSG00000041096|Tspyl2	yes
ALPHA-CP1|ENSMUSG00000065572|mmu-mir-130b|mmu-miR-130b	jt:ENSMUSG00000030654|Arl6ip1	yes
ALPHA-CP1|ENSMUSG00000065581|mmu-mir-194-1|mmu-miR-194	jt:ENSMUSG00000001143|Lman2l	-
ALPHA-CP1|ENSMUSG00000065581|mmu-mir-194-1|mmu-miR-194	jt:ENSMUSG00000022559|Fbxl6	-
ALPHA-CP1|ENSMUSG00000065581|mmu-mir-194-1|mmu-miR-194	jt:ENSMUSG00000028044|Cks1b	-
ALPHA-CP1|ENSMUSG00000065581|mmu-mir-194-1|mmu-miR-194	jt:ENSMUSG00000032119|Mizf	-
AML1|ENSMUSG00000065413|mmu-mir-367|mmu-miR-367	jt:ENSMUSG00000028950|Tas1r1	-
AML1|ENSMUSG00000065413|mmu-mir-367|mmu-miR-367	jt:ENSMUSG00000053286|1190005F20Rik	-
AML1|ENSMUSG00000065413|mmu-mir-367|mmu-miR-367	jt:ENSMUSG00000053037|BC013529	-
AML1|ENSMUSG00000065413|mmu-mir-367|mmu-miR-367	jt:ENSMUSG00000042096|Dao1	-
AML1|ENSMUSG00000065413|mmu-mir-367|mmu-miR-367	jt:ENSMUSG00000030156|Cd69	yes
AML1|ENSMUSG00000065413|mmu-mir-367|mmu-miR-367	jt:ENSMUSG00000031491|Chrna6	-
AML1|ENSMUSG00000065413|mmu-mir-367|mmu-miR-367	jt:ENSMUSG00000074354|9230115E21Rik	-
AML1|ENSMUSG00000065413|mmu-mir-367|mmu-miR-367	jt:ENSMUSG00000058587|Tmod3	-
AML1|ENSMUSG00000065413|mmu-mir-367|mmu-miR-367	jt:ENSMUSG00000032262|Elovl4	yes
AML1|ENSMUSG00000065413|mmu-mir-367|mmu-miR-367	jt:ENSMUSG00000030826|Bcat2	yes
AML1|ENSMUSG00000065413|mmu-mir-367|mmu-miR-367	jt:ENSMUSG00000021400|Wrnip1	-
AML1|ENSMUSG00000065413|mmu-mir-367|mmu-miR-367	jt:ENSMUSG00000032316|Clk3	-
AML1|ENSMUSG00000065413|mmu-mir-367|mmu-miR-367	jt:ENSMUSG00000061740|Cyp2d22	-
AML1|ENSMUSG00000065413|mmu-mir-367|mmu-miR-367	jt:ENSMUSG00000036362|P2ry13	-
AML1|ENSMUSG00000065413|mmu-mir-367|mmu-miR-367	jt:ENSMUSG00000028031|Dkk2	-
AML1|ENSMUSG00000065413|mmu-mir-367|mmu-miR-367	jt:ENSMUSG00000032480|Dhx30	-
AML1|ENSMUSG00000065413|mmu-mir-367|mmu-miR-367	jt:ENSMUSG00000029484|Anxa3	-
AML1|ENSMUSG00000065415|mmu-mir-217|mmu-miR-217	jt:ENSMUSG00000037348|Paqr7	-
AML1|ENSMUSG00000065415|mmu-mir-217|mmu-miR-217	jt:ENSMUSG00000029142|Mrpl33	-
AML1|ENSMUSG00000065415|mmu-mir-217|mmu-miR-217	jt:ENSMUSG00000026958|Dpp7	-
AML1|ENSMUSG00000065415|mmu-mir-217|mmu-miR-217	jt:ENSMUSG00000029265|Dr1	-
AML1|ENSMUSG00000065415|mmu-mir-217|mmu-miR-217	jt:ENSMUSG00000054905|Stfa3	-
AML1|ENSMUSG00000065415|mmu-mir-217|mmu-miR-217	jt:ENSMUSG00000028415|Spink4	-
AML1|ENSMUSG00000065430|mmu-mir-26a-2|mmu-miR-26a	jt:ENSMUSG00000030827|Fgf21	-
AML1|ENSMUSG00000065430|mmu-mir-26a-2|mmu-miR-26a	jt:ENSMUSG00000050840|Cdh20	-
AML1|ENSMUSG00000065430|mmu-mir-26a-2|mmu-miR-26a	jt:ENSMUSG00000020224|1190005P17Rik	-
AML1|ENSMUSG00000065430|mmu-mir-26a-2|mmu-miR-26a	jt:ENSMUSG00000048550|Thnsl1	-
AML1|ENSMUSG00000065430|mmu-mir-26a-2|mmu-miR-26a	jt:ENSMUSG00000060216|Arrb2	-
AML1|ENSMUSG00000065430|mmu-mir-26a-2|mmu-miR-26a	jt:ENSMUSG00000029634|Rnf6	yes
AML1|ENSMUSG00000065430|mmu-mir-26a-2|mmu-miR-26a	jt:ENSMUSG00000036427|Gpi1	-
AML1|ENSMUSG00000065430|mmu-mir-26a-2|mmu-miR-26a	jt:ENSMUSG00000038807|Garnl4	-
AML1|ENSMUSG00000065430|mmu-mir-26a-2|mmu-miR-26a	jt:ENSMUSG00000023132|Gzma	-
AML1|ENSMUSG00000065430|mmu-mir-26a-2|mmu-miR-26a	jt:ENSMUSG00000045567|Col22a1	yes
AML1|ENSMUSG00000065430|mmu-mir-26a-2|mmu-miR-26a	jt:ENSMUSG00000031212|Pgr15l	-
AML1|ENSMUSG00000065430|mmu-mir-26a-2|mmu-miR-26a	jt:ENSMUSG00000036091|Hyal3	-
AML1|ENSMUSG00000065430|mmu-mir-26a-2|mmu-miR-26a	jt:ENSMUSG00000042942|AK220484	-
AML1|ENSMUSG00000065430|mmu-mir-26a-2|mmu-miR-26a	jt:ENSMUSG00000025199|Chuk	-
AML1|ENSMUSG00000065430|mmu-mir-26a-2|mmu-miR-26a	jt:ENSMUSG00000035651|4930480E11Rik	-
AML1|ENSMUSG00000065430|mmu-mir-26a-2|mmu-miR-26a	jt:ENSMUSG00000051586|BC030863	-
AML1|ENSMUSG00000065430|mmu-mir-26a-2|mmu-miR-26a	jt:ENSMUSG00000045545|Krt14	-
AML1|ENSMUSG00000065430|mmu-mir-26a-2|mmu-miR-26a	jt:ENSMUSG00000020669|Sh3yl1	-
AML1|ENSMUSG00000065438|mmu-mir-377|mmu-miR-377	jt:ENSMUSG00000025103|Btbd1	-
AML1|ENSMUSG00000065438|mmu-mir-377|mmu-miR-377	jt:ENSMUSG00000030101|Sumf1	-
AML1|ENSMUSG00000065438|mmu-mir-377|mmu-miR-377	jt:ENSMUSG00000058793|Cds2	-
AML1|ENSMUSG00000065438|mmu-mir-377|mmu-miR-377	jt:ENSMUSG00000064317|Lsm7	-
AML1|ENSMUSG00000065438|mmu-mir-377|mmu-miR-377	jt:ENSMUSG00000041849|Card6	-
AML1|ENSMUSG00000065438|mmu-mir-377|mmu-miR-377	jt:ENSMUSG00000052384|Lrrc33	-
AML1|ENSMUSG00000065438|mmu-mir-377|mmu-miR-377	jt:ENSMUSG00000038871|Bpgm	-
AML1|ENSMUSG00000065438|mmu-mir-377|mmu-miR-377	jt:ENSMUSG00000034206|Polq	-
AML1|ENSMUSG00000065438|mmu-mir-377|mmu-miR-377	jt:ENSMUSG00000034422|Parp14	-
AML1|ENSMUSG00000065438|mmu-mir-377|mmu-miR-377	jt:ENSMUSG00000021072|Txndc1	yes
AML1|ENSMUSG00000065438|mmu-mir-377|mmu-miR-377	jt:ENSMUSG00000027327|1700037H04Rik	-
AML1|ENSMUSG00000065438|mmu-mir-377|mmu-miR-377	jt:ENSMUSG00000027245|2310003F16Rik	-
AML1|ENSMUSG00000065446|mmu-mir-139|mmu-miR-139	jt:ENSMUSG00000050840|Cdh20	-
AML1|ENSMUSG00000065446|mmu-mir-139|mmu-miR-139	jt:ENSMUSG00000042828|Trim72	-
AML1|ENSMUSG00000065446|mmu-mir-139|mmu-miR-139	jt:ENSMUSG00000041168|Lonp1	-
AML1|ENSMUSG00000065446|mmu-mir-139|mmu-miR-139	jt:ENSMUSG00000047719|Ubiad1	-
AML1|ENSMUSG00000065447|mmu-mir-302d|mmu-miR-302d	jt:ENSMUSG00000028488|Sh3gl2	-
AML1|ENSMUSG00000065447|mmu-mir-302d|mmu-miR-302d	jt:ENSMUSG00000031608|Galnt7	-
AML1|ENSMUSG00000065447|mmu-mir-302d|mmu-miR-302d	jt:ENSMUSG00000061244|Exoc5	-
AML1|ENSMUSG00000065447|mmu-mir-302d|mmu-miR-302d	jt:ENSMUSG00000035529|Prdm4	yes
AML1|ENSMUSG00000065447|mmu-mir-302d|mmu-miR-302d	jt:ENSMUSG00000037411|Serpine1	-
AML1|ENSMUSG00000065447|mmu-mir-302d|mmu-miR-302d	jt:ENSMUSG00000030303|Mlstd1	-
AML1|ENSMUSG00000065447|mmu-mir-302d|mmu-miR-302d	jt:ENSMUSG00000022641|Bbx	-
AML1|ENSMUSG00000065447|mmu-mir-302d|mmu-miR-302d	jt:ENSMUSG00000020941|1700028N14Rik	-
AML1|ENSMUSG00000065447|mmu-mir-302d|mmu-miR-302d	jt:ENSMUSG00000055932|Fto	-
AML1|ENSMUSG00000065447|mmu-mir-302d|mmu-miR-302d	jt:ENSMUSG00000033781|Asb13	-
AML1|ENSMUSG00000065447|mmu-mir-302d|mmu-miR-302d	jt:ENSMUSG00000031097|Tnni2	-
AML1|ENSMUSG00000065447|mmu-mir-302d|mmu-miR-302d	jt:ENSMUSG00000020737|Hn1	yes
AML1|ENSMUSG00000065449|mmu-mir-365-1|mmu-miR-365	jt:ENSMUSG00000029797|Sspo	-
AML1|ENSMUSG00000065449|mmu-mir-365-1|mmu-miR-365	jt:ENSMUSG00000019935|Slc17a8	-
AML1|ENSMUSG00000065449|mmu-mir-365-1|mmu-miR-365	jt:ENSMUSG00000044285|Gm1821	-
AML1|ENSMUSG00000065449|mmu-mir-365-1|mmu-miR-365	jt:ENSMUSG00000042604|Kcna4	-
AML1|ENSMUSG00000065449|mmu-mir-365-1|mmu-miR-365	jt:ENSMUSG00000043020|Wdr63	-
AML1|ENSMUSG00000065482|mmu-mir-302c|mmu-miR-302c	jt:ENSMUSG00000028488|Sh3gl2	-
AML1|ENSMUSG00000065482|mmu-mir-302c|mmu-miR-302c	jt:ENSMUSG00000035529|Prdm4	-
AML1|ENSMUSG00000065482|mmu-mir-302c|mmu-miR-302c	jt:ENSMUSG00000037411|Serpine1	-
AML1|ENSMUSG00000065482|mmu-mir-302c|mmu-miR-302c	jt:ENSMUSG00000030303|Mlstd1	-
AML1|ENSMUSG00000065482|mmu-mir-302c|mmu-miR-302c	jt:ENSMUSG00000035298|2810406K13Rik	-
AML1|ENSMUSG00000065482|mmu-mir-302c|mmu-miR-302c	jt:ENSMUSG00000069495|Epc2	-
AML1|ENSMUSG00000065482|mmu-mir-302c|mmu-miR-302c	jt:ENSMUSG00000020941|1700028N14Rik	-
AML1|ENSMUSG00000065482|mmu-mir-302c|mmu-miR-302c	jt:ENSMUSG00000019715|Gle1l	-
AML1|ENSMUSG00000065482|mmu-mir-302c|mmu-miR-302c	jt:ENSMUSG00000033781|Asb13	-
AML1|ENSMUSG00000065482|mmu-mir-302c|mmu-miR-302c*	jt:ENSMUSG00000001289|Pfdn5	-
AML1|ENSMUSG00000065482|mmu-mir-302c|mmu-miR-302c*	jt:ENSMUSG00000031922|Cep57	-
AML1|ENSMUSG00000065482|mmu-mir-302c|mmu-miR-302c*	jt:ENSMUSG00000041730|Prrxl1	-
AML1|ENSMUSG00000065482|mmu-mir-302c|mmu-miR-302c*	jt:ENSMUSG00000070880|Gad1	-
AML1|ENSMUSG00000065482|mmu-mir-302c|mmu-miR-302c*	jt:ENSMUSG00000050244|Heatr1	-
AML1|ENSMUSG00000065482|mmu-mir-302c|mmu-miR-302c*	jt:ENSMUSG00000015837|Sqstm1	-
AML1|ENSMUSG00000065482|mmu-mir-302c|mmu-miR-302c*	jt:ENSMUSG00000056223|4930458L03Rik	-
AML1|ENSMUSG00000065482|mmu-mir-302c|mmu-miR-302c*	jt:ENSMUSG00000022221|Ripk3	-
AML1|ENSMUSG00000065482|mmu-mir-302c|mmu-miR-302c*	jt:ENSMUSG00000041836|Ptpre	-
AML1|ENSMUSG00000065482|mmu-mir-302c|mmu-miR-302c*	jt:ENSMUSG00000025150|Cbr2	-
AML1|ENSMUSG00000065482|mmu-mir-302c|mmu-miR-302c*	jt:ENSMUSG00000054662|Trp53i5	-
AML1|ENSMUSG00000065482|mmu-mir-302c|mmu-miR-302c*	jt:ENSMUSG00000050197|1700123J19Rik	-
AML1|ENSMUSG00000065484|mmu-mir-130a|mmu-miR-130a	jt:ENSMUSG00000024245|Tmem178	-
AML1|ENSMUSG00000065484|mmu-mir-130a|mmu-miR-130a	jt:ENSMUSG00000038963|Slco4a1	-
AML1|ENSMUSG00000065484|mmu-mir-130a|mmu-miR-130a	jt:ENSMUSG00000042500|Eif2c4	yes
AML1|ENSMUSG00000065484|mmu-mir-130a|mmu-miR-130a	jt:ENSMUSG00000051480|A130050O07Rik	-
AML1|ENSMUSG00000065484|mmu-mir-130a|mmu-miR-130a	jt:ENSMUSG00000027203|Dut	-
AML1|ENSMUSG00000065484|mmu-mir-130a|mmu-miR-130a	jt:ENSMUSG00000041096|Tspyl2	yes
AML1|ENSMUSG00000065484|mmu-mir-130a|mmu-miR-130a	jt:ENSMUSG00000005373|Mlxipl	-
AML1|ENSMUSG00000065484|mmu-mir-130a|mmu-miR-130a	jt:ENSMUSG00000028708|Mknk1	-
AML1|ENSMUSG00000065484|mmu-mir-130a|mmu-miR-130a	jt:ENSMUSG00000033184|Tmed7	-
AML1|ENSMUSG00000065484|mmu-mir-130a|mmu-miR-130a	jt:ENSMUSG00000021099|Six6	-
AML1|ENSMUSG00000065484|mmu-mir-130a|mmu-miR-130a	jt:ENSMUSG00000025482|Odf3	-
AML1|ENSMUSG00000065484|mmu-mir-130a|mmu-miR-130a	jt:ENSMUSG00000031552|Adam18	-
AML1|ENSMUSG00000065484|mmu-mir-130a|mmu-miR-130a	jt:ENSMUSG00000059108|Ifitm6	-
AML1|ENSMUSG00000065484|mmu-mir-130a|mmu-miR-130a	jt:ENSMUSG00000024114|4931440B09Rik	-
AML1|ENSMUSG00000065484|mmu-mir-130a|mmu-miR-130a	jt:ENSMUSG00000032827|Ppp1r9a	-
AML1|ENSMUSG00000065484|mmu-mir-130a|mmu-miR-130a	jt:ENSMUSG00000038172|1810054D07Rik	-
AML1|ENSMUSG00000065484|mmu-mir-130a|mmu-miR-130a	jt:ENSMUSG00000027463|2310046K01Rik	-
AML1|ENSMUSG00000065484|mmu-mir-130a|mmu-miR-130a	jt:ENSMUSG00000026573|Xcl1	-
AML1|ENSMUSG00000065484|mmu-mir-130a|mmu-miR-130a	jt:ENSMUSG00000036617|Etl4	-
AML1|ENSMUSG00000065484|mmu-mir-130a|mmu-miR-130a	jt:ENSMUSG00000037447|Arid5a	-
AML1|ENSMUSG00000065484|mmu-mir-130a|mmu-miR-130a	jt:ENSMUSG00000026560|4831428F09Rik	-
AML1|ENSMUSG00000065484|mmu-mir-130a|mmu-miR-130a	jt:ENSMUSG00000047518|Slfnl1	-
AML1|ENSMUSG00000065497|mmu-mir-410|mmu-miR-410	jt:ENSMUSG00000046532|Ar	-
AML1|ENSMUSG00000065497|mmu-mir-410|mmu-miR-410	jt:ENSMUSG00000020434|4921536K21Rik	-
AML1|ENSMUSG00000065497|mmu-mir-410|mmu-miR-410	jt:ENSMUSG00000026319|2310035C23Rik	-
AML1|ENSMUSG00000065497|mmu-mir-410|mmu-miR-410	jt:ENSMUSG00000056228|Cars2	-
AML1|ENSMUSG00000065497|mmu-mir-410|mmu-miR-410	jt:ENSMUSG00000049404|Rarres1	-
AML1|ENSMUSG00000065497|mmu-mir-410|mmu-miR-410	jt:ENSMUSG00000027404|Snrpb	-
AML1|ENSMUSG00000065497|mmu-mir-410|mmu-miR-410	jt:ENSMUSG00000035401|2210018M11Rik	-
AML1|ENSMUSG00000065497|mmu-mir-410|mmu-miR-410	jt:ENSMUSG00000010392|Gosr1	-
AML1|ENSMUSG00000065497|mmu-mir-410|mmu-miR-410	jt:ENSMUSG00000038598|AI481877	-
AML1|ENSMUSG00000065497|mmu-mir-410|mmu-miR-410	jt:ENSMUSG00000025060|Slk	-
AML1|ENSMUSG00000065497|mmu-mir-410|mmu-miR-410	jt:ENSMUSG00000026276|Sept2	-
AML1|ENSMUSG00000065497|mmu-mir-410|mmu-miR-410	jt:ENSMUSG00000028189|Ctbs	-
AML1|ENSMUSG00000065497|mmu-mir-410|mmu-miR-410	jt:ENSMUSG00000058914|C1qtnf3	-
AML1|ENSMUSG00000065497|mmu-mir-410|mmu-miR-410	jt:ENSMUSG00000046623|Gjb4	-
AML1|ENSMUSG00000065497|mmu-mir-410|mmu-miR-410	jt:ENSMUSG00000021028|Mbip	-
AML1|ENSMUSG00000065531|mmu-mir-1-2|mmu-miR-1	jt:ENSMUSG00000031971|1700054N08Rik	-
AML1|ENSMUSG00000065531|mmu-mir-1-2|mmu-miR-1	jt:ENSMUSG00000006546|Cryba2	-
AML1|ENSMUSG00000065531|mmu-mir-1-2|mmu-miR-1	jt:ENSMUSG00000004530|Coro1c	yes
AML1|ENSMUSG00000065550|mmu-mir-299|mmu-miR-299	jt:ENSMUSG00000036120|Rfxank	-
AML1|ENSMUSG00000065550|mmu-mir-299|mmu-miR-299	jt:ENSMUSG00000044617|Zbtb39	-
AML1|ENSMUSG00000065550|mmu-mir-299|mmu-miR-299	jt:ENSMUSG00000054354|NP_001013815.1	-
AML1|ENSMUSG00000065550|mmu-mir-299|mmu-miR-299	jt:ENSMUSG00000061313|Ddhd2	-
AML1|ENSMUSG00000065550|mmu-mir-299|mmu-miR-299	jt:ENSMUSG00000035632|Cnot3	-
AML1|ENSMUSG00000065550|mmu-mir-299|mmu-miR-299	jt:ENSMUSG00000047021|Ccdc108	-
AML1|ENSMUSG00000065550|mmu-mir-299|mmu-miR-299	jt:ENSMUSG00000050244|Heatr1	-
AML1|ENSMUSG00000065550|mmu-mir-299|mmu-miR-299	jt:ENSMUSG00000025133|Ints4	-
AML1|ENSMUSG00000065550|mmu-mir-299|mmu-miR-299	jt:ENSMUSG00000045521|Tssk2	-
AML1|ENSMUSG00000065550|mmu-mir-299|mmu-miR-299	jt:ENSMUSG00000005899|Smpd4	-
AML1|ENSMUSG00000065550|mmu-mir-299|mmu-miR-299	jt:ENSMUSG00000001128|Cfp	-
AML1|ENSMUSG00000065550|mmu-mir-299|mmu-miR-299	jt:ENSMUSG00000026925|Inpp5e	-
AML1|ENSMUSG00000065550|mmu-mir-299|mmu-miR-299	jt:ENSMUSG00000015441|Gzmc	-
AML1|ENSMUSG00000065560|mmu-mir-148b|mmu-miR-148b	jt:ENSMUSG00000038963|Slco4a1	-
AML1|ENSMUSG00000065560|mmu-mir-148b|mmu-miR-148b	jt:ENSMUSG00000022553|Maf1	yes
AML1|ENSMUSG00000065560|mmu-mir-148b|mmu-miR-148b	jt:ENSMUSG00000042500|Eif2c4	yes
AML1|ENSMUSG00000065560|mmu-mir-148b|mmu-miR-148b	jt:ENSMUSG00000051480|A130050O07Rik	-
AML1|ENSMUSG00000065560|mmu-mir-148b|mmu-miR-148b	jt:ENSMUSG00000027203|Dut	-
AML1|ENSMUSG00000065560|mmu-mir-148b|mmu-miR-148b	jt:ENSMUSG00000001630|Stk38l	yes
AML1|ENSMUSG00000065560|mmu-mir-148b|mmu-miR-148b	jt:ENSMUSG00000075610|Tmem92	-
AML1|ENSMUSG00000065560|mmu-mir-148b|mmu-miR-148b	jt:ENSMUSG00000028708|Mknk1	-
AML1|ENSMUSG00000065560|mmu-mir-148b|mmu-miR-148b	jt:ENSMUSG00000050824|Sstr5	-
AML1|ENSMUSG00000065560|mmu-mir-148b|mmu-miR-148b	jt:ENSMUSG00000032806|Slc10a3	-
AML1|ENSMUSG00000065560|mmu-mir-148b|mmu-miR-148b	jt:ENSMUSG00000033184|Tmed7	-
AML1|ENSMUSG00000065560|mmu-mir-148b|mmu-miR-148b	jt:ENSMUSG00000059108|Ifitm6	-
AML1|ENSMUSG00000065560|mmu-mir-148b|mmu-miR-148b	jt:ENSMUSG00000040842|D4Ertd22e	-
AML1|ENSMUSG00000065560|mmu-mir-148b|mmu-miR-148b	jt:ENSMUSG00000032243|Itga11	yes
AML1|ENSMUSG00000065560|mmu-mir-148b|mmu-miR-148b	jt:ENSMUSG00000032827|Ppp1r9a	-
AML1|ENSMUSG00000065560|mmu-mir-148b|mmu-miR-148b	jt:ENSMUSG00000022807|Osbpl11	yes
AML1|ENSMUSG00000065560|mmu-mir-148b|mmu-miR-148b	jt:ENSMUSG00000036617|Etl4	-
AML1|ENSMUSG00000065561|mmu-mir-369|mmu-miR-369-3p	jt:ENSMUSG00000061313|Ddhd2	-
AML1|ENSMUSG00000065561|mmu-mir-369|mmu-miR-369-3p	jt:ENSMUSG00000038587|Akap12	-
AML1|ENSMUSG00000065561|mmu-mir-369|mmu-miR-369-3p	jt:ENSMUSG00000026319|2310035C23Rik	-
AML1|ENSMUSG00000065561|mmu-mir-369|mmu-miR-369-3p	jt:ENSMUSG00000036896|C1qc	-
AML1|ENSMUSG00000065561|mmu-mir-369|mmu-miR-369-3p	jt:ENSMUSG00000037016|Frem2	-
AML1|ENSMUSG00000065561|mmu-mir-369|mmu-miR-369-3p	jt:ENSMUSG00000048216|Gpr85	-
AML1|ENSMUSG00000065561|mmu-mir-369|mmu-miR-369-3p	jt:ENSMUSG00000027879|Sec22b	-
AML1|ENSMUSG00000065561|mmu-mir-369|mmu-miR-369-3p	jt:ENSMUSG00000070953|Rabepk	-
AML1|ENSMUSG00000065561|mmu-mir-369|mmu-miR-369-3p	jt:ENSMUSG00000038848|Ythdf1	-
AML1|ENSMUSG00000065561|mmu-mir-369|mmu-miR-369-3p	jt:ENSMUSG00000053063|Clec12a	-
AML1|ENSMUSG00000065561|mmu-mir-369|mmu-miR-369-3p	jt:ENSMUSG00000030663|1110004F10Rik	-
AML1|ENSMUSG00000065561|mmu-mir-369|mmu-miR-369-3p	jt:ENSMUSG00000036223|2810433K01Rik	-
AML1|ENSMUSG00000065561|mmu-mir-369|mmu-miR-369-5p	jt:ENSMUSG00000038039|Gcc2	-
AML1|ENSMUSG00000065561|mmu-mir-369|mmu-miR-369-5p	jt:ENSMUSG00000025150|Cbr2	-
AML1|ENSMUSG00000065566|mmu-mir-381|mmu-miR-381	jt:ENSMUSG00000035189|Tmem16d	yes
AML1|ENSMUSG00000065566|mmu-mir-381|mmu-miR-381	jt:ENSMUSG00000015176|Nolc1	-
AML1|ENSMUSG00000065566|mmu-mir-381|mmu-miR-381	jt:ENSMUSG00000052144|Ppp4r2	-
AML1|ENSMUSG00000065566|mmu-mir-381|mmu-miR-381	jt:ENSMUSG00000025234|Arih1	-
AML1|ENSMUSG00000065566|mmu-mir-381|mmu-miR-381	jt:ENSMUSG00000039601|Rcan2	yes
AML1|ENSMUSG00000065566|mmu-mir-381|mmu-miR-381	jt:ENSMUSG00000052271|Bhlhb8	-
AML1|ENSMUSG00000065566|mmu-mir-381|mmu-miR-381	jt:ENSMUSG00000055932|Fto	-
AML1|ENSMUSG00000065566|mmu-mir-381|mmu-miR-381	jt:ENSMUSG00000028879|Stx12	yes
AML1|ENSMUSG00000065566|mmu-mir-381|mmu-miR-381	jt:ENSMUSG00000003731|Kpna6	yes
AML1|ENSMUSG00000065566|mmu-mir-381|mmu-miR-381	jt:ENSMUSG00000024978|Gpam	-
AML1|ENSMUSG00000065566|mmu-mir-381|mmu-miR-381	jt:ENSMUSG00000054905|Stfa3	-
AML1|ENSMUSG00000065566|mmu-mir-381|mmu-miR-381	jt:ENSMUSG00000020889|Nr1d1	-
AML1|ENSMUSG00000065570|mmu-mir-412|mmu-miR-412	jt:ENSMUSG00000027968|Larp7	-
AML1|ENSMUSG00000065570|mmu-mir-412|mmu-miR-412	jt:ENSMUSG00000022911|Arl13b	-
AML1|ENSMUSG00000065577|mmu-mir-329|mmu-miR-329	jt:ENSMUSG00000003282|Plag1	-
AML1|ENSMUSG00000065577|mmu-mir-329|mmu-miR-329	jt:ENSMUSG00000034687|Fras1	-
AML1|ENSMUSG00000065577|mmu-mir-329|mmu-miR-329	jt:ENSMUSG00000031165|Was	-
AML1|ENSMUSG00000065577|mmu-mir-329|mmu-miR-329	jt:ENSMUSG00000030827|Fgf21	-
AML1|ENSMUSG00000065577|mmu-mir-329|mmu-miR-329	jt:ENSMUSG00000041872|Il17f	-
AML1|ENSMUSG00000065577|mmu-mir-329|mmu-miR-329	jt:ENSMUSG00000042211|Fbxo38	-
AML1|ENSMUSG00000065577|mmu-mir-329|mmu-miR-329	jt:ENSMUSG00000040533|Matn1	-
AML1|ENSMUSG00000065577|mmu-mir-329|mmu-miR-329	jt:ENSMUSG00000022889|Mrpl39	-
AML1|ENSMUSG00000065577|mmu-mir-329|mmu-miR-329	jt:ENSMUSG00000001095|Slc13a2	-
AML1|ENSMUSG00000065577|mmu-mir-329|mmu-miR-329	jt:ENSMUSG00000038871|Bpgm	-
AML1|ENSMUSG00000065577|mmu-mir-329|mmu-miR-329	jt:ENSMUSG00000073591|Pcdhb22	-
AML1|ENSMUSG00000065577|mmu-mir-329|mmu-miR-329	jt:ENSMUSG00000070324|EG382156	-
AML1|ENSMUSG00000065617|mmu-mir-323|mmu-miR-323	jt:ENSMUSG00000026269|Rnpepl1	-
AML1|ENSMUSG00000065617|mmu-mir-323|mmu-miR-323	jt:ENSMUSG00000027954|Efna1	-
AML1|ENSMUSG00000065617|mmu-mir-323|mmu-miR-323	jt:ENSMUSG00000020946|Gosr2	-
AML1|ENSMUSG00000065617|mmu-mir-323|mmu-miR-323	jt:ENSMUSG00000058793|Cds2	-
AML1|ENSMUSG00000065617|mmu-mir-323|mmu-miR-323	jt:ENSMUSG00000049624|Slc17a5	-
AML1|ENSMUSG00000065617|mmu-mir-323|mmu-miR-323	jt:ENSMUSG00000048206|Dnajb8	-
AML1|ENSMUSG00000065617|mmu-mir-323|mmu-miR-323	jt:ENSMUSG00000038910|Plcl2	-
AML1|ENSMUSG00000065617|mmu-mir-323|mmu-miR-323	jt:ENSMUSG00000061740|Cyp2d22	-
AML1|ENSMUSG00000070105|mmu-mir-495|mmu-miR-495	jt:ENSMUSG00000022967|Ifnar1	-
AML1|ENSMUSG00000070105|mmu-mir-495|mmu-miR-495	jt:ENSMUSG00000020063|Sirt1	-
AML1|ENSMUSG00000070105|mmu-mir-495|mmu-miR-495	jt:ENSMUSG00000024043|Arhgap28	-
AML1|ENSMUSG00000070105|mmu-mir-495|mmu-miR-495	jt:ENSMUSG00000058793|Cds2	-
AML1|ENSMUSG00000070105|mmu-mir-495|mmu-miR-495	jt:ENSMUSG00000021983|Atp8a2	yes
AML1|ENSMUSG00000070105|mmu-mir-495|mmu-miR-495	jt:ENSMUSG00000049687|C920005C14Rik	-
AML1|ENSMUSG00000070105|mmu-mir-495|mmu-miR-495	jt:ENSMUSG00000015806|Qdpr	-
AML1|ENSMUSG00000070105|mmu-mir-495|mmu-miR-495	jt:ENSMUSG00000028689|0610037D15Rik	-
AML1|ENSMUSG00000070105|mmu-mir-495|mmu-miR-495	jt:ENSMUSG00000073591|Pcdhb22	-
AML1|ENSMUSG00000070105|mmu-mir-495|mmu-miR-495	jt:ENSMUSG00000041966|4833418A01Rik	-
AML1|ENSMUSG00000070105|mmu-mir-495|mmu-miR-495	jt:ENSMUSG00000051727|Kctd14	-
AML1|ENSMUSG00000070127|mmu-mir-146b|mmu-miR-146b	jt:ENSMUSG00000028488|Sh3gl2	-
AML1|ENSMUSG00000070127|mmu-mir-146b|mmu-miR-146b	jt:ENSMUSG00000007035|Msh5	-
AML1|ENSMUSG00000070127|mmu-mir-146b|mmu-miR-146b	jt:ENSMUSG00000022997|Wnt1	-
AML1|ENSMUSG00000070127|mmu-mir-146b|mmu-miR-146b	jt:ENSMUSG00000024729|1700017D01Rik	-
AML1|ENSMUSG00000070127|mmu-mir-146b|mmu-miR-146b	jt:ENSMUSG00000057143|9230105E10Rik	-
AML1|ENSMUSG00000070127|mmu-mir-146b|mmu-miR-146b	jt:ENSMUSG00000020133|2310011J03Rik	-
AML1|ENSMUSG00000070127|mmu-mir-146b|mmu-miR-146b	jt:ENSMUSG00000052085|Dock8	-
AML1|ENSMUSG00000070127|mmu-mir-146b|mmu-miR-146b	jt:ENSMUSG00000028158|Mttp	-
AML1|ENSMUSG00000070127|mmu-mir-146b|mmu-miR-146b	jt:ENSMUSG00000023828|Slc22a3	yes
AML1|ENSMUSG00000070127|mmu-mir-146b|mmu-miR-146b	jt:ENSMUSG00000009112|Bcl2l13	-
AML1|ENSMUSG00000070136|mmu-mir-496|mmu-miR-496	jt:ENSMUSG00000047554|Tmem41b	-
AML1|ENSMUSG00000070136|mmu-mir-496|mmu-miR-496	jt:ENSMUSG00000047910|Pcdhb16	-
AML1|ENSMUSG00000070136|mmu-mir-496|mmu-miR-496	jt:ENSMUSG00000075370|Igll1	-
AML1|ENSMUSG00000070136|mmu-mir-496|mmu-miR-496	jt:ENSMUSG00000024208|2900010M23Rik	-
AML1|ENSMUSG00000070136|mmu-mir-496|mmu-miR-496	jt:ENSMUSG00000073471|Rshl2a	-
AML1|ENSMUSG00000070136|mmu-mir-496|mmu-miR-496	jt:ENSMUSG00000058914|C1qtnf3	-
AML1|ENSMUSG00000070141|mmu-mir-494|mmu-miR-494	jt:ENSMUSG00000031189|Aff2	-
AML1|ENSMUSG00000070141|mmu-mir-494|mmu-miR-494	jt:ENSMUSG00000070732|Rbm44	-
AML1|ENSMUSG00000070141|mmu-mir-494|mmu-miR-494	jt:ENSMUSG00000073408|Dpcr1	-
AML1|ENSMUSG00000070141|mmu-mir-494|mmu-miR-494	jt:ENSMUSG00000050288|Fzd2	-
AML1|ENSMUSG00000070141|mmu-mir-494|mmu-miR-494	jt:ENSMUSG00000039405|Prss23	-
AML1|ENSMUSG00000070141|mmu-mir-494|mmu-miR-494	jt:ENSMUSG00000037411|Serpine1	-
AML1|ENSMUSG00000070141|mmu-mir-494|mmu-miR-494	jt:ENSMUSG00000042211|Fbxo38	-
AML1|ENSMUSG00000070141|mmu-mir-494|mmu-miR-494	jt:ENSMUSG00000034175|Rhbdd3	-
AML1|ENSMUSG00000070141|mmu-mir-494|mmu-miR-494	jt:ENSMUSG00000051344|9430067K14Rik	-
AML1|ENSMUSG00000070141|mmu-mir-494|mmu-miR-494	jt:ENSMUSG00000033760|Rbm4b	yes
AML1|ENSMUSG00000070141|mmu-mir-494|mmu-miR-494	jt:ENSMUSG00000038572|BC018465	-
AML1|ENSMUSG00000070141|mmu-mir-494|mmu-miR-494	jt:ENSMUSG00000047344|Lancl3	-
AML1|ENSMUSG00000070141|mmu-mir-494|mmu-miR-494	jt:ENSMUSG00000022788|Fgd4	-
AML1|ENSMUSG00000070141|mmu-mir-494|mmu-miR-494	jt:ENSMUSG00000026730|Pter	yes
AML1|ENSMUSG00000070141|mmu-mir-494|mmu-miR-494	jt:ENSMUSG00000031344|Gabrq	-
AML1|ENSMUSG00000076140|mmu-mir-542|mmu-miR-542-3p	jt:ENSMUSG00000030170|Wnt5b	-
AML1|ENSMUSG00000076140|mmu-mir-542|mmu-miR-542-3p	jt:ENSMUSG00000042157|Sprr2i	-
AML1|ENSMUSG00000076140|mmu-mir-542|mmu-miR-542-3p	jt:ENSMUSG00000041481|Serpina3g	-
AML1|ENSMUSG00000076219|mmu-mir-487b|mmu-miR-487b	jt:ENSMUSG00000064145|Arih2	-
AML1|ENSMUSG00000076219|mmu-mir-487b|mmu-miR-487b	jt:ENSMUSG00000020009|Ifngr1	-
AML1|ENSMUSG00000076219|mmu-mir-487b|mmu-miR-487b	jt:ENSMUSG00000029671|Wnt16	-
AML1|ENSMUSG00000076219|mmu-mir-487b|mmu-miR-487b	jt:ENSMUSG00000029636|Wasf3	-
AML1|ENSMUSG00000076219|mmu-mir-487b|mmu-miR-487b	jt:ENSMUSG00000070798|Psg25	-
AML1|ENSMUSG00000076219|mmu-mir-487b|mmu-miR-487b	jt:ENSMUSG00000040795|Iqcc	-
AML1|ENSMUSG00000076219|mmu-mir-487b|mmu-miR-487b	jt:ENSMUSG00000021696|Elovl7	-
AML1|ENSMUSG00000076219|mmu-mir-487b|mmu-miR-487b	jt:ENSMUSG00000053111|Fank1	-
AML1|ENSMUSG00000076219|mmu-mir-487b|mmu-miR-487b	jt:ENSMUSG00000027329|Spef1	-
AML1|ENSMUSG00000076219|mmu-mir-487b|mmu-miR-487b	jt:ENSMUSG00000032062|2310030G06Rik	-
AML1|ENSMUSG00000076219|mmu-mir-487b|mmu-miR-487b	jt:ENSMUSG00000053063|Clec12a	-
AML1|ENSMUSG00000076219|mmu-mir-487b|mmu-miR-487b	jt:ENSMUSG00000026617|Bpnt1	-
AML1|ENSMUSG00000076219|mmu-mir-487b|mmu-miR-487b	jt:ENSMUSG00000029070|Mxra8	-
AML1|ENSMUSG00000076252|mmu-mir-302b|mmu-miR-302b	jt:ENSMUSG00000028488|Sh3gl2	-
AML1|ENSMUSG00000076252|mmu-mir-302b|mmu-miR-302b	jt:ENSMUSG00000031608|Galnt7	-
AML1|ENSMUSG00000076252|mmu-mir-302b|mmu-miR-302b	jt:ENSMUSG00000061244|Exoc5	-
AML1|ENSMUSG00000076252|mmu-mir-302b|mmu-miR-302b	jt:ENSMUSG00000035529|Prdm4	yes
AML1|ENSMUSG00000076252|mmu-mir-302b|mmu-miR-302b	jt:ENSMUSG00000037411|Serpine1	-
AML1|ENSMUSG00000076252|mmu-mir-302b|mmu-miR-302b	jt:ENSMUSG00000030303|Mlstd1	-
AML1|ENSMUSG00000076252|mmu-mir-302b|mmu-miR-302b	jt:ENSMUSG00000022641|Bbx	-
AML1|ENSMUSG00000076252|mmu-mir-302b|mmu-miR-302b	jt:ENSMUSG00000020941|1700028N14Rik	-
AML1|ENSMUSG00000076252|mmu-mir-302b|mmu-miR-302b	jt:ENSMUSG00000055932|Fto	-
AML1|ENSMUSG00000076252|mmu-mir-302b|mmu-miR-302b	jt:ENSMUSG00000033781|Asb13	-
AML1|ENSMUSG00000076252|mmu-mir-302b|mmu-miR-302b	jt:ENSMUSG00000031097|Tnni2	-
AML1|ENSMUSG00000076252|mmu-mir-302b|mmu-miR-302b	jt:ENSMUSG00000020737|Hn1	yes
AML1|ENSMUSG00000076252|mmu-mir-302b|mmu-miR-302b*	jt:ENSMUSG00000056228|Cars2	-
AML1|ENSMUSG00000076252|mmu-mir-302b|mmu-miR-302b*	jt:ENSMUSG00000020063|Sirt1	-
AML1|ENSMUSG00000076252|mmu-mir-302b|mmu-miR-302b*	jt:ENSMUSG00000040536|Efcbp1	-
AML1|ENSMUSG00000076252|mmu-mir-302b|mmu-miR-302b*	jt:ENSMUSG00000020377|Ltc4s	-
AML1|ENSMUSG00000076252|mmu-mir-302b|mmu-miR-302b*	jt:ENSMUSG00000032078|Zfp259	-
AML1|ENSMUSG00000076252|mmu-mir-302b|mmu-miR-302b*	jt:ENSMUSG00000020265|Sumo3	-
AML1|ENSMUSG00000076252|mmu-mir-302b|mmu-miR-302b*	jt:ENSMUSG00000037580|Gch1	-
AML1|ENSMUSG00000076312|mmu-mir-499|mmu-miR-499	jt:ENSMUSG00000032872|Cyb5r4	-
AML1|ENSMUSG00000076312|mmu-mir-499|mmu-miR-499	jt:ENSMUSG00000026708|Cenpl	-
AML1|ENSMUSG00000076312|mmu-mir-499|mmu-miR-499	jt:ENSMUSG00000035575|Utp6	-
AML1|ENSMUSG00000076312|mmu-mir-499|mmu-miR-499	jt:ENSMUSG00000032396|Dis3l	-
AML1|ENSMUSG00000076312|mmu-mir-499|mmu-miR-499	jt:ENSMUSG00000043207|Zmpste24	-
AP-1|ENSMUSG00000065446|mmu-mir-139|mmu-miR-139	jt:ENSMUSG00000061859|Inadl	-
AP-1|ENSMUSG00000065556|mmu-mir-101b|mmu-miR-101b	jt:ENSMUSG00000000876|Pxmp4	-
AP-1|ENSMUSG00000065556|mmu-mir-101b|mmu-miR-101b	jt:ENSMUSG00000036744|Olfr701	-
AP-1|ENSMUSG00000076312|mmu-mir-499|mmu-miR-499	jt:ENSMUSG00000038145|Snrk	-
AP-1|ENSMUSG00000076312|mmu-mir-499|mmu-miR-499	jt:ENSMUSG00000020696|Rffl	-
AP-1|ENSMUSG00000076312|mmu-mir-499|mmu-miR-499	jt:ENSMUSG00000051390|Zbtb22	-
AP-1|ENSMUSG00000076312|mmu-mir-499|mmu-miR-499	jt:ENSMUSG00000049612|Omg	-
AP-2ALPHA|ENSMUSG00000065400|mmu-mir-200a|mmu-miR-200a	jt:ENSMUSG00000019235|Rps6kl1	-
AP-2ALPHA|ENSMUSG00000065400|mmu-mir-200a|mmu-miR-200a	jt:ENSMUSG00000035840|Lysmd3	yes
AP-2ALPHA|ENSMUSG00000065400|mmu-mir-200a|mmu-miR-200a	jt:ENSMUSG00000033319|Fem1c	-
AP-2ALPHA|ENSMUSG00000065400|mmu-mir-200a|mmu-miR-200a	jt:ENSMUSG00000007029|Vars	-
AP-2ALPHA|ENSMUSG00000065400|mmu-mir-200a|mmu-miR-200a	jt:ENSMUSG00000028937|Acot7	yes
AP-2ALPHA|ENSMUSG00000065400|mmu-mir-200a|mmu-miR-200a	jt:ENSMUSG00000038485|Socs7	-
AP-2ALPHA|ENSMUSG00000065400|mmu-mir-200a|mmu-miR-200a	jt:ENSMUSG00000042460|C1galt1	-
AP-2ALPHA|ENSMUSG00000065400|mmu-mir-200a|mmu-miR-200a	jt:ENSMUSG00000062078|Qk	-
AP-2ALPHA|ENSMUSG00000065400|mmu-mir-200a|mmu-miR-200a	jt:ENSMUSG00000033717|Adra2a	-
AP-2ALPHA|ENSMUSG00000065400|mmu-mir-200a|mmu-miR-200a	jt:ENSMUSG00000020700|Map3k3	yes
AP-2ALPHA|ENSMUSG00000065400|mmu-mir-200a|mmu-miR-200a	jt:ENSMUSG00000007207|Stx1a	-
AP-2ALPHA|ENSMUSG00000065400|mmu-mir-200a|mmu-miR-200a	jt:ENSMUSG00000020091|Eif4ebp2	-
AP-2ALPHA|ENSMUSG00000065427|mmu-mir-429|mmu-miR-429	jt:ENSMUSG00000053080|2700081O15Rik	-
AP-2ALPHA|ENSMUSG00000065427|mmu-mir-429|mmu-miR-429	jt:ENSMUSG00000019338|Zfp687	-
AP-2ALPHA|ENSMUSG00000065427|mmu-mir-429|mmu-miR-429	jt:ENSMUSG00000062078|Qk	-
AP-2ALPHA|ENSMUSG00000065427|mmu-mir-429|mmu-miR-429	jt:ENSMUSG00000019803|Nr2e1	-
AP-2ALPHA|ENSMUSG00000065427|mmu-mir-429|mmu-miR-429	jt:ENSMUSG00000041935|AW549877	-
AP-2ALPHA|ENSMUSG00000065449|mmu-mir-365-1|mmu-miR-365	jt:ENSMUSG00000025192|Entpd7	yes
AP-2ALPHA|ENSMUSG00000065462|mmu-mir-200c|mmu-miR-200c	jt:ENSMUSG00000020717|Pecam1	-
AP-2ALPHA|ENSMUSG00000065462|mmu-mir-200c|mmu-miR-200c	jt:ENSMUSG00000053080|2700081O15Rik	-
AP-2ALPHA|ENSMUSG00000065462|mmu-mir-200c|mmu-miR-200c	jt:ENSMUSG00000019338|Zfp687	-
AP-2ALPHA|ENSMUSG00000065462|mmu-mir-200c|mmu-miR-200c	jt:ENSMUSG00000022309|Angpt1	-
AP-2ALPHA|ENSMUSG00000065462|mmu-mir-200c|mmu-miR-200c	jt:ENSMUSG00000062078|Qk	-
AP-2ALPHA|ENSMUSG00000065462|mmu-mir-200c|mmu-miR-200c	jt:ENSMUSG00000018916|Csf2	-
AP-2ALPHA|ENSMUSG00000065462|mmu-mir-200c|mmu-miR-200c	jt:ENSMUSG00000050493|BC030183	-
AP-2ALPHA|ENSMUSG00000065462|mmu-mir-200c|mmu-miR-200c	jt:ENSMUSG00000019803|Nr2e1	-
AP-2ALPHA|ENSMUSG00000065462|mmu-mir-200c|mmu-miR-200c	jt:ENSMUSG00000000934|Top1mt	-
AP-2ALPHA|ENSMUSG00000065462|mmu-mir-200c|mmu-miR-200c	jt:ENSMUSG00000041935|AW549877	-
AP-2ALPHA|ENSMUSG00000065468|mmu-mir-26b|mmu-miR-26b	jt:ENSMUSG00000029390|Tmed2	-
AP-2ALPHA|ENSMUSG00000065468|mmu-mir-26b|mmu-miR-26b	jt:ENSMUSG00000020492|1110001A07Rik	-
AP-2ALPHA|ENSMUSG00000065468|mmu-mir-26b|mmu-miR-26b	jt:ENSMUSG00000036427|Gpi1	-
AP-2ALPHA|ENSMUSG00000065468|mmu-mir-26b|mmu-miR-26b	jt:ENSMUSG00000036091|Hyal3	-
AP-2ALPHA|ENSMUSG00000065468|mmu-mir-26b|mmu-miR-26b	jt:ENSMUSG00000021385|Ippk	yes
AP-2ALPHA|ENSMUSG00000065468|mmu-mir-26b|mmu-miR-26b	jt:ENSMUSG00000003206|Ebi3	-
AP-2ALPHA|ENSMUSG00000065468|mmu-mir-26b|mmu-miR-26b	jt:ENSMUSG00000029635|Cdk8	yes
AP-2ALPHA|ENSMUSG00000065468|mmu-mir-26b|mmu-miR-26b	jt:ENSMUSG00000041975|Mettl8	-
AP-2ALPHA|ENSMUSG00000065468|mmu-mir-26b|mmu-miR-26b	jt:ENSMUSG00000032374|Plod2	yes
AP-2ALPHA|ENSMUSG00000065474|mmu-mir-141|mmu-miR-141	jt:ENSMUSG00000019235|Rps6kl1	-
AP-2ALPHA|ENSMUSG00000065474|mmu-mir-141|mmu-miR-141	jt:ENSMUSG00000035840|Lysmd3	yes
AP-2ALPHA|ENSMUSG00000065474|mmu-mir-141|mmu-miR-141	jt:ENSMUSG00000033319|Fem1c	-
AP-2ALPHA|ENSMUSG00000065474|mmu-mir-141|mmu-miR-141	jt:ENSMUSG00000007029|Vars	-
AP-2ALPHA|ENSMUSG00000065474|mmu-mir-141|mmu-miR-141	jt:ENSMUSG00000028937|Acot7	yes
AP-2ALPHA|ENSMUSG00000065474|mmu-mir-141|mmu-miR-141	jt:ENSMUSG00000038485|Socs7	-
AP-2ALPHA|ENSMUSG00000065474|mmu-mir-141|mmu-miR-141	jt:ENSMUSG00000042460|C1galt1	-
AP-2ALPHA|ENSMUSG00000065474|mmu-mir-141|mmu-miR-141	jt:ENSMUSG00000062078|Qk	-
AP-2ALPHA|ENSMUSG00000065474|mmu-mir-141|mmu-miR-141	jt:ENSMUSG00000033717|Adra2a	-
AP-2ALPHA|ENSMUSG00000065474|mmu-mir-141|mmu-miR-141	jt:ENSMUSG00000020700|Map3k3	yes
AP-2ALPHA|ENSMUSG00000065474|mmu-mir-141|mmu-miR-141	jt:ENSMUSG00000007207|Stx1a	-
AP-2ALPHA|ENSMUSG00000065474|mmu-mir-141|mmu-miR-141	jt:ENSMUSG00000020091|Eif4ebp2	-
AP-2ALPHA|ENSMUSG00000065485|mmu-mir-219-2|mmu-miR-219	jt:ENSMUSG00000001419|Mef2d	yes
AP-2ALPHA|ENSMUSG00000065485|mmu-mir-219-2|mmu-miR-219	jt:ENSMUSG00000028630|Dyrk2	-
AP-2ALPHA|ENSMUSG00000065485|mmu-mir-219-2|mmu-miR-219	jt:ENSMUSG00000063659|Zfp238	-
AP-2ALPHA|ENSMUSG00000065485|mmu-mir-219-2|mmu-miR-219	jt:ENSMUSG00000017417|Plxdc1	-
AP-2ALPHA|ENSMUSG00000065485|mmu-mir-219-2|mmu-miR-219	jt:ENSMUSG00000056908|A930011G23Rik	-
AP-2ALPHA|ENSMUSG00000065519|mmu-mir-10a|mmu-miR-10a	jt:ENSMUSG00000035179|4930579J09Rik	-
AP-2ALPHA|ENSMUSG00000065519|mmu-mir-10a|mmu-miR-10a	jt:ENSMUSG00000075324|Fign	yes
AP-2ALPHA|ENSMUSG00000065521|mmu-mir-296|mmu-miR-296	jt:ENSMUSG00000053080|2700081O15Rik	-
AP-2ALPHA|ENSMUSG00000065521|mmu-mir-296|mmu-miR-296	jt:ENSMUSG00000015605|Srf	-
AP-2ALPHA|ENSMUSG00000065521|mmu-mir-296|mmu-miR-296	jt:ENSMUSG00000033006|Sox10	-
AP-2ALPHA|ENSMUSG00000065533|mmu-mir-205|mmu-miR-205	jt:ENSMUSG00000033579|Fa2h	yes
AP-2ALPHA|ENSMUSG00000065533|mmu-mir-205|mmu-miR-205	jt:ENSMUSG00000022656|Pvrl3	-
AP-2ALPHA|ENSMUSG00000065533|mmu-mir-205|mmu-miR-205	jt:ENSMUSG00000037601|Nme1	-
AP-2ALPHA|ENSMUSG00000065533|mmu-mir-205|mmu-miR-205	jt:ENSMUSG00000020964|Sel1l	-
AP-2ALPHA|ENSMUSG00000065549|mmu-mir-200b|mmu-miR-200b	jt:ENSMUSG00000020717|Pecam1	-
AP-2ALPHA|ENSMUSG00000065549|mmu-mir-200b|mmu-miR-200b	jt:ENSMUSG00000053080|2700081O15Rik	-
AP-2ALPHA|ENSMUSG00000065549|mmu-mir-200b|mmu-miR-200b	jt:ENSMUSG00000019338|Zfp687	-
AP-2ALPHA|ENSMUSG00000065549|mmu-mir-200b|mmu-miR-200b	jt:ENSMUSG00000022309|Angpt1	-
AP-2ALPHA|ENSMUSG00000065549|mmu-mir-200b|mmu-miR-200b	jt:ENSMUSG00000062078|Qk	-
AP-2ALPHA|ENSMUSG00000065549|mmu-mir-200b|mmu-miR-200b	jt:ENSMUSG00000018916|Csf2	-
AP-2ALPHA|ENSMUSG00000065549|mmu-mir-200b|mmu-miR-200b	jt:ENSMUSG00000050493|BC030183	-
AP-2ALPHA|ENSMUSG00000065549|mmu-mir-200b|mmu-miR-200b	jt:ENSMUSG00000019803|Nr2e1	-
AP-2ALPHA|ENSMUSG00000065549|mmu-mir-200b|mmu-miR-200b	jt:ENSMUSG00000000934|Top1mt	-
AP-2ALPHA|ENSMUSG00000065549|mmu-mir-200b|mmu-miR-200b	jt:ENSMUSG00000041935|AW549877	-
AP-2ALPHA|ENSMUSG00000065554|mmu-mir-199b|mmu-miR-199b	jt:ENSMUSG00000035179|4930579J09Rik	-
AP-2ALPHA|ENSMUSG00000065554|mmu-mir-199b|mmu-miR-199b	jt:ENSMUSG00000021009|Ptpn21	-
AP-2ALPHA|ENSMUSG00000065554|mmu-mir-199b|mmu-miR-199b	jt:ENSMUSG00000005107|Slc2a9	-
AP-2ALPHA|ENSMUSG00000065554|mmu-mir-199b|mmu-miR-199b	jt:ENSMUSG00000039983|Ccdc32	-
AP-2ALPHA|ENSMUSG00000065554|mmu-mir-199b|mmu-miR-199b	jt:ENSMUSG00000021713|Ppwd1	-
AP-2ALPHA|ENSMUSG00000065556|mmu-mir-101b|mmu-miR-101b	jt:ENSMUSG00000041794|Myrip	yes
AP-2ALPHA|ENSMUSG00000065556|mmu-mir-101b|mmu-miR-101b	jt:ENSMUSG00000026576|Atp1b1	-
AP-2ALPHA|ENSMUSG00000065556|mmu-mir-101b|mmu-miR-101b	jt:ENSMUSG00000020740|Gga3	-
AP-2ALPHA|ENSMUSG00000065556|mmu-mir-101b|mmu-miR-101b	jt:ENSMUSG00000043991|Pura	-
AP-2ALPHA|ENSMUSG00000065556|mmu-mir-101b|mmu-miR-101b	jt:ENSMUSG00000039087|Rreb1	yes
AP-2ALPHA|ENSMUSG00000065556|mmu-mir-101b|mmu-miR-101b	jt:ENSMUSG00000029635|Cdk8	yes
AP-2ALPHA|ENSMUSG00000065556|mmu-mir-101b|mmu-miR-101b	jt:ENSMUSG00000027210|Mrg1	-
AP-2ALPHA|ENSMUSG00000065556|mmu-mir-101b|mmu-miR-101b	jt:ENSMUSG00000070427|Il18bp	-
AP-2ALPHA|ENSMUSG00000065556|mmu-mir-101b|mmu-miR-101b	jt:ENSMUSG00000037169|Mycn	yes
AP-2ALPHA|ENSMUSG00000065572|mmu-mir-130b|mmu-miR-130b	jt:ENSMUSG00000041096|Tspyl2	yes
AP-2ALPHA|ENSMUSG00000065572|mmu-mir-130b|mmu-miR-130b	jt:ENSMUSG00000032827|Ppp1r9a	-
AP-2ALPHA|ENSMUSG00000065572|mmu-mir-130b|mmu-miR-130b	jt:ENSMUSG00000041261|Car8	-
AP-2ALPHA|ENSMUSG00000065572|mmu-mir-130b|mmu-miR-130b	jt:ENSMUSG00000032097|Ddx6	yes
AP-2ALPHA|ENSMUSG00000065572|mmu-mir-130b|mmu-miR-130b	jt:ENSMUSG00000057963|Itpk1	yes
AP-2ALPHA|ENSMUSG00000065572|mmu-mir-130b|mmu-miR-130b	jt:ENSMUSG00000029189|2310045A20Rik	-
AP-2ALPHA|ENSMUSG00000065572|mmu-mir-130b|mmu-miR-130b	jt:ENSMUSG00000026688|Mgst3	-
AP-2ALPHA|ENSMUSG00000065572|mmu-mir-130b|mmu-miR-130b	jt:ENSMUSG00000029869|Ephb6	-
AP-2ALPHA|ENSMUSG00000065581|mmu-mir-194-1|mmu-miR-194	jt:ENSMUSG00000028044|Cks1b	-
AP-2ALPHA|ENSMUSG00000065581|mmu-mir-194-1|mmu-miR-194	jt:ENSMUSG00000001143|Lman2l	-
AP-2ALPHA|ENSMUSG00000065581|mmu-mir-194-1|mmu-miR-194	jt:ENSMUSG00000031684|Slc10a7	yes
AP-2ALPHA|ENSMUSG00000065581|mmu-mir-194-1|mmu-miR-194	jt:ENSMUSG00000028933|Xrcc2	-
AP-2ALPHA|ENSMUSG00000065590|mmu-mir-212|mmu-miR-212	jt:ENSMUSG00000022142|Nup155	-
AP-2ALPHA|ENSMUSG00000065590|mmu-mir-212|mmu-miR-212	jt:ENSMUSG00000039116|Gpr126	-
AP-2ALPHA|ENSMUSG00000065593|mmu-mir-339|mmu-miR-339	jt:ENSMUSG00000032420|Nt5e	-
AP-2ALPHA|ENSMUSG00000065593|mmu-mir-339|mmu-miR-339	jt:ENSMUSG00000019338|Zfp687	-
AP-2ALPHA|ENSMUSG00000065593|mmu-mir-339|mmu-miR-339	jt:ENSMUSG00000042626|Shc1	-
AP-2ALPHA|ENSMUSG00000065593|mmu-mir-339|mmu-miR-339	jt:ENSMUSG00000044881|Chchd8	-
AP-2ALPHA|ENSMUSG00000065593|mmu-mir-339|mmu-miR-339	jt:ENSMUSG00000029206|Nsun7	-
AP-2ALPHA|ENSMUSG00000065593|mmu-mir-339|mmu-miR-339	jt:ENSMUSG00000035047|BC021438	-
AP-2ALPHA|ENSMUSG00000065593|mmu-mir-339|mmu-miR-339	jt:ENSMUSG00000050471|C030004A17Rik	-
AP-2ALPHA|ENSMUSG00000076146|mmu-mir-449b|mmu-miR-449b	jt:ENSMUSG00000033009|Ogfod1	-
AP-2ALPHA|ENSMUSG00000076146|mmu-mir-449b|mmu-miR-449b	jt:ENSMUSG00000011884|Gltp	-
AP-2ALPHA|ENSMUSG00000076146|mmu-mir-449b|mmu-miR-449b	jt:ENSMUSG00000004056|Akt2	-
AP-2ALPHA|ENSMUSG00000076146|mmu-mir-449b|mmu-miR-449b	jt:ENSMUSG00000029007|Agtrap	-
AP-2ALPHA|ENSMUSG00000076146|mmu-mir-449b|mmu-miR-449b	jt:ENSMUSG00000024208|2900010M23Rik	-
AP-4|ENSMUSG00000065449|mmu-mir-365-1|mmu-miR-365	jt:ENSMUSG00000074164|Gprc2a-rs5	-
AP-4|ENSMUSG00000065449|mmu-mir-365-1|mmu-miR-365	jt:ENSMUSG00000024224|Gm749	-
AP-4|ENSMUSG00000070127|mmu-mir-146b|mmu-miR-146b	jt:ENSMUSG00000023828|Slc22a3	yes
AP-4|ENSMUSG00000070130|mmu-mir-328|mmu-miR-328	jt:ENSMUSG00000000827|Tpd52l2	-
AP-4|ENSMUSG00000070130|mmu-mir-328|mmu-miR-328	jt:ENSMUSG00000051279|Gdf6	-
AP-4|ENSMUSG00000070130|mmu-mir-328|mmu-miR-328	jt:ENSMUSG00000020918|Gcn5l2	-
AP-4|ENSMUSG00000070130|mmu-mir-328|mmu-miR-328	jt:ENSMUSG00000054434|BC022593	-
AP-4|ENSMUSG00000070130|mmu-mir-328|mmu-miR-328	jt:ENSMUSG00000037855|Zfp365	-
AREB6|ENSMUSG00000065400|mmu-mir-200a|mmu-miR-200a	jt:ENSMUSG00000002908|Kcnn1	-
AREB6|ENSMUSG00000065400|mmu-mir-200a|mmu-miR-200a	jt:ENSMUSG00000070686|C87414	-
AREB6|ENSMUSG00000065400|mmu-mir-200a|mmu-miR-200a	jt:ENSMUSG00000042460|C1galt1	-
AREB6|ENSMUSG00000065400|mmu-mir-200a|mmu-miR-200a	jt:ENSMUSG00000033703|Fuk	-
AREB6|ENSMUSG00000065400|mmu-mir-200a|mmu-miR-200a	jt:ENSMUSG00000020700|Map3k3	yes
AREB6|ENSMUSG00000065400|mmu-mir-200a|mmu-miR-200a	jt:ENSMUSG00000034853|Acot11	-
AREB6|ENSMUSG00000065400|mmu-mir-200a|mmu-miR-200a	jt:ENSMUSG00000049982|Cphx	-
AREB6|ENSMUSG00000065400|mmu-mir-200a|mmu-miR-200a	jt:ENSMUSG00000072678|Cphx	-
AREB6|ENSMUSG00000065400|mmu-mir-200a|mmu-miR-200a	jt:ENSMUSG00000024238|Zeb1	-
AREB6|ENSMUSG00000065400|mmu-mir-200a|mmu-miR-200a	jt:ENSMUSG00000036960|Clca5	-
AREB6|ENSMUSG00000065400|mmu-mir-200a|mmu-miR-200a	jt:ENSMUSG00000026672|Optn	-
AREB6|ENSMUSG00000065400|mmu-mir-200a|mmu-miR-200a	jt:ENSMUSG00000055172|C1r	-
AREB6|ENSMUSG00000065400|mmu-mir-200a|mmu-miR-200a	jt:ENSMUSG00000039328|Rnf122	-
AREB6|ENSMUSG00000065400|mmu-mir-200a|mmu-miR-200a	jt:ENSMUSG00000054715|Zscan22	-
AREB6|ENSMUSG00000065400|mmu-mir-200a|mmu-miR-200a	jt:ENSMUSG00000037818|3110057O12Rik	-
AREB6|ENSMUSG00000065400|mmu-mir-200a|mmu-miR-200a	jt:ENSMUSG00000062202|Btbd9	-
AREB6|ENSMUSG00000065400|mmu-mir-200a|mmu-miR-200a	jt:ENSMUSG00000029020|Mfn2	-
AREB6|ENSMUSG00000065400|mmu-mir-200a|mmu-miR-200a	jt:ENSMUSG00000037058|Paip2	-
AREB6|ENSMUSG00000065400|mmu-mir-200a|mmu-miR-200a	jt:ENSMUSG00000041341|2410024A21Rik	-
AREB6|ENSMUSG00000065400|mmu-mir-200a|mmu-miR-200a	jt:ENSMUSG00000022433|Csnk1e	yes
AREB6|ENSMUSG00000065400|mmu-mir-200a|mmu-miR-200a	jt:ENSMUSG00000064030|Wibg	yes
AREB6|ENSMUSG00000065400|mmu-mir-200a|mmu-miR-200a	jt:ENSMUSG00000063200|Nol7	-
AREB6|ENSMUSG00000065400|mmu-mir-200a|mmu-miR-200a	jt:ENSMUSG00000028057|Rit1	-
AREB6|ENSMUSG00000065421|mmu-let-7a-1|mmu-let-7a	jt:ENSMUSG00000017639|Rab11fip4	yes
AREB6|ENSMUSG00000065421|mmu-let-7a-1|mmu-let-7a	jt:ENSMUSG00000032604|Qars	yes
AREB6|ENSMUSG00000065421|mmu-let-7a-1|mmu-let-7a	jt:ENSMUSG00000029337|Fgf5	yes
AREB6|ENSMUSG00000065421|mmu-let-7a-1|mmu-let-7a	jt:ENSMUSG00000062410|Hsd3b3	-
AREB6|ENSMUSG00000065421|mmu-let-7a-1|mmu-let-7a	jt:ENSMUSG00000027859|Ngfb	-
AREB6|ENSMUSG00000065421|mmu-let-7a-1|mmu-let-7a	jt:ENSMUSG00000039481|Nrtn	yes
AREB6|ENSMUSG00000065421|mmu-let-7a-1|mmu-let-7a	jt:ENSMUSG00000037307|4930517K23Rik	-
AREB6|ENSMUSG00000065421|mmu-let-7a-1|mmu-let-7a	jt:ENSMUSG00000032712|2810474O19Rik	-
AREB6|ENSMUSG00000065421|mmu-let-7a-1|mmu-let-7a	jt:ENSMUSG00000028799|NP_001074567.1	-
AREB6|ENSMUSG00000065421|mmu-let-7a-1|mmu-let-7a	jt:ENSMUSG00000044387|2410080I02Rik	-
AREB6|ENSMUSG00000065421|mmu-let-7a-1|mmu-let-7a	jt:ENSMUSG00000042821|Snai1	-
AREB6|ENSMUSG00000065427|mmu-mir-429|mmu-miR-429	jt:ENSMUSG00000033763|BC060632	-
AREB6|ENSMUSG00000065427|mmu-mir-429|mmu-miR-429	jt:ENSMUSG00000072437|Nanos1	-
AREB6|ENSMUSG00000065427|mmu-mir-429|mmu-miR-429	jt:ENSMUSG00000024238|Zeb1	yes
AREB6|ENSMUSG00000065427|mmu-mir-429|mmu-miR-429	jt:ENSMUSG00000041935|AW549877	-
AREB6|ENSMUSG00000065427|mmu-mir-429|mmu-miR-429	jt:ENSMUSG00000034880|Mrpl34	-
AREB6|ENSMUSG00000065427|mmu-mir-429|mmu-miR-429	jt:ENSMUSG00000048721|C030019I05Rik	-
AREB6|ENSMUSG00000065427|mmu-mir-429|mmu-miR-429	jt:ENSMUSG00000069796|OTTMUSG00000000913	-
AREB6|ENSMUSG00000065435|mmu-mir-135b|mmu-miR-135b	jt:ENSMUSG00000044962|1700001K23Rik	-
AREB6|ENSMUSG00000065435|mmu-mir-135b|mmu-miR-135b	jt:ENSMUSG00000028415|Spink4	-
AREB6|ENSMUSG00000065435|mmu-mir-135b|mmu-miR-135b	jt:ENSMUSG00000037905|Bri3bp	-
AREB6|ENSMUSG00000065435|mmu-mir-135b|mmu-miR-135b	jt:ENSMUSG00000038637|Lrrc56	-
AREB6|ENSMUSG00000065435|mmu-mir-135b|mmu-miR-135b	jt:ENSMUSG00000026249|Serpine2	-
AREB6|ENSMUSG00000065435|mmu-mir-135b|mmu-miR-135b	jt:ENSMUSG00000027694|Ube2v1	-
AREB6|ENSMUSG00000065435|mmu-mir-135b|mmu-miR-135b	jt:ENSMUSG00000073006|Gm732	-
AREB6|ENSMUSG00000065435|mmu-mir-135b|mmu-miR-135b	jt:ENSMUSG00000036211|Hist1h1t	-
AREB6|ENSMUSG00000065435|mmu-mir-135b|mmu-miR-135b	jt:ENSMUSG00000027130|Slc12a6	yes
AREB6|ENSMUSG00000065435|mmu-mir-135b|mmu-miR-135b	jt:ENSMUSG00000004843|Chmp2b	yes
AREB6|ENSMUSG00000065435|mmu-mir-135b|mmu-miR-135b	jt:ENSMUSG00000032942|Ucp3	-
AREB6|ENSMUSG00000065435|mmu-mir-135b|mmu-miR-135b	jt:ENSMUSG00000006736|Tspan31	-
AREB6|ENSMUSG00000065436|mmu-mir-342|mmu-miR-342	jt:ENSMUSG00000020328|Nudcd2	-
AREB6|ENSMUSG00000065439|mmu-mir-140|mmu-miR-140	jt:ENSMUSG00000045521|Tssk2	yes
AREB6|ENSMUSG00000065439|mmu-mir-140|mmu-miR-140	jt:ENSMUSG00000036298|Slc2a13	-
AREB6|ENSMUSG00000065439|mmu-mir-140|mmu-miR-140	jt:ENSMUSG00000024810|Il33	-
AREB6|ENSMUSG00000065453|mmu-let-7d|mmu-let-7d	jt:ENSMUSG00000017639|Rab11fip4	yes
AREB6|ENSMUSG00000065453|mmu-let-7d|mmu-let-7d	jt:ENSMUSG00000032604|Qars	yes
AREB6|ENSMUSG00000065453|mmu-let-7d|mmu-let-7d	jt:ENSMUSG00000027859|Ngfb	-
AREB6|ENSMUSG00000065453|mmu-let-7d|mmu-let-7d	jt:ENSMUSG00000040105|Ppapdc2	yes
AREB6|ENSMUSG00000065453|mmu-let-7d|mmu-let-7d	jt:ENSMUSG00000039481|Nrtn	yes
AREB6|ENSMUSG00000065453|mmu-let-7d|mmu-let-7d	jt:ENSMUSG00000037307|4930517K23Rik	-
AREB6|ENSMUSG00000065453|mmu-let-7d|mmu-let-7d	jt:ENSMUSG00000021870|Slmap	-
AREB6|ENSMUSG00000065453|mmu-let-7d|mmu-let-7d	jt:ENSMUSG00000028799|NP_001074567.1	-
AREB6|ENSMUSG00000065453|mmu-let-7d|mmu-let-7d	jt:ENSMUSG00000042821|Snai1	-
AREB6|ENSMUSG00000065453|mmu-let-7d|mmu-let-7d*	jt:ENSMUSG00000020532|Acaca	-
AREB6|ENSMUSG00000065453|mmu-let-7d|mmu-let-7d*	jt:ENSMUSG00000052437|ENSMUSG00000052437	-
AREB6|ENSMUSG00000065453|mmu-let-7d|mmu-let-7d*	jt:ENSMUSG00000000435|Myf5	-
AREB6|ENSMUSG00000065453|mmu-let-7d|mmu-let-7d*	jt:ENSMUSG00000032594|Ihpk1	-
AREB6|ENSMUSG00000065456|mmu-mir-106a|mmu-miR-106a	jt:ENSMUSG00000057111|Rpl3	-
AREB6|ENSMUSG00000065456|mmu-mir-106a|mmu-miR-106a	jt:ENSMUSG00000000216|Scnn1g	-
AREB6|ENSMUSG00000065456|mmu-mir-106a|mmu-miR-106a	jt:ENSMUSG00000025417|Pip5k2c	-
AREB6|ENSMUSG00000065456|mmu-mir-106a|mmu-miR-106a	jt:ENSMUSG00000030306|Tmtc1	-
AREB6|ENSMUSG00000065456|mmu-mir-106a|mmu-miR-106a	jt:ENSMUSG00000025871|4833439L19Rik	-
AREB6|ENSMUSG00000065456|mmu-mir-106a|mmu-miR-106a	jt:ENSMUSG00000038065|2410066E13Rik	-
AREB6|ENSMUSG00000065456|mmu-mir-106a|mmu-miR-106a	jt:ENSMUSG00000040770|Il25	yes
AREB6|ENSMUSG00000065456|mmu-mir-106a|mmu-miR-106a	jt:ENSMUSG00000027247|Arhgap1	yes
AREB6|ENSMUSG00000065456|mmu-mir-106a|mmu-miR-106a	jt:ENSMUSG00000071547|Nt5dc2	-
AREB6|ENSMUSG00000065456|mmu-mir-106a|mmu-miR-106a	jt:ENSMUSG00000031802|Phxr4	-
AREB6|ENSMUSG00000065456|mmu-mir-106a|mmu-miR-106a	jt:ENSMUSG00000036990|Otud4	yes
AREB6|ENSMUSG00000065456|mmu-mir-106a|mmu-miR-106a	jt:ENSMUSG00000020122|Egfr	-
AREB6|ENSMUSG00000065456|mmu-mir-106a|mmu-miR-106a	jt:ENSMUSG00000063568|Jazf1	yes
AREB6|ENSMUSG00000065456|mmu-mir-106a|mmu-miR-106a	jt:ENSMUSG00000027519|Rab22a	yes
AREB6|ENSMUSG00000065469|mmu-mir-129-1|mmu-miR-129-5p	jt:ENSMUSG00000027552|E2f5	-
AREB6|ENSMUSG00000065469|mmu-mir-129-1|mmu-miR-129-5p	jt:ENSMUSG00000041616|Nppa	-
AREB6|ENSMUSG00000065469|mmu-mir-129-1|mmu-miR-129-5p	jt:ENSMUSG00000032103|Pus3	yes
AREB6|ENSMUSG00000065469|mmu-mir-129-1|mmu-miR-129-5p	jt:ENSMUSG00000021545|1700067P10Rik	-
AREB6|ENSMUSG00000065469|mmu-mir-129-1|mmu-miR-129-5p	jt:ENSMUSG00000028646|Rragc	-
AREB6|ENSMUSG00000065469|mmu-mir-129-1|mmu-miR-129-5p	jt:ENSMUSG00000018672|Copz2	-
AREB6|ENSMUSG00000065470|mmu-mir-149|mmu-miR-149	jt:ENSMUSG00000039108|Lsm14b	-
AREB6|ENSMUSG00000065470|mmu-mir-149|mmu-miR-149	jt:ENSMUSG00000027963|Extl2	-
AREB6|ENSMUSG00000065470|mmu-mir-149|mmu-miR-149	jt:ENSMUSG00000048485|Zbtb8	-
AREB6|ENSMUSG00000065470|mmu-mir-149|mmu-miR-149	jt:ENSMUSG00000031887|Tradd	-
AREB6|ENSMUSG00000065480|mmu-mir-133b|mmu-miR-133b	jt:ENSMUSG00000030881|Arfip2	yes
AREB6|ENSMUSG00000065480|mmu-mir-133b|mmu-miR-133b	jt:ENSMUSG00000003585|Sec14l2	-
AREB6|ENSMUSG00000065480|mmu-mir-133b|mmu-miR-133b	jt:ENSMUSG00000019935|Slc17a8	-
AREB6|ENSMUSG00000065480|mmu-mir-133b|mmu-miR-133b	jt:ENSMUSG00000024782|Ak3	-
AREB6|ENSMUSG00000065480|mmu-mir-133b|mmu-miR-133b	jt:ENSMUSG00000028037|Ifi44	-
AREB6|ENSMUSG00000065480|mmu-mir-133b|mmu-miR-133b	jt:ENSMUSG00000031595|Pdgfrl	-
AREB6|ENSMUSG00000065480|mmu-mir-133b|mmu-miR-133b	jt:ENSMUSG00000024273|2700062C07Rik	-
AREB6|ENSMUSG00000065480|mmu-mir-133b|mmu-miR-133b	jt:ENSMUSG00000051359|Ncald	-
AREB6|ENSMUSG00000065480|mmu-mir-133b|mmu-miR-133b	jt:ENSMUSG00000053184|Spaca3	-
AREB6|ENSMUSG00000065480|mmu-mir-133b|mmu-miR-133b	jt:ENSMUSG00000024176|Sox8	-
AREB6|ENSMUSG00000065480|mmu-mir-133b|mmu-miR-133b	jt:ENSMUSG00000004931|Apba3	-
AREB6|ENSMUSG00000065480|mmu-mir-133b|mmu-miR-133b	jt:ENSMUSG00000026547|Tagln2	yes
AREB6|ENSMUSG00000065480|mmu-mir-133b|mmu-miR-133b	jt:ENSMUSG00000038766|Gabpb2	-
AREB6|ENSMUSG00000065515|mmu-mir-152|mmu-miR-152	jt:ENSMUSG00000027799|Nbea	-
AREB6|ENSMUSG00000065515|mmu-mir-152|mmu-miR-152	jt:ENSMUSG00000020650|Bcap29	-
AREB6|ENSMUSG00000065515|mmu-mir-152|mmu-miR-152	jt:ENSMUSG00000002083|Bbc3	-
AREB6|ENSMUSG00000065515|mmu-mir-152|mmu-miR-152	jt:ENSMUSG00000022575|Gsdmdc1	-
AREB6|ENSMUSG00000065515|mmu-mir-152|mmu-miR-152	jt:ENSMUSG00000059108|Ifitm6	-
AREB6|ENSMUSG00000065515|mmu-mir-152|mmu-miR-152	jt:ENSMUSG00000048148|Nwd1	-
AREB6|ENSMUSG00000065515|mmu-mir-152|mmu-miR-152	jt:ENSMUSG00000016528|Mapkapk2	-
AREB6|ENSMUSG00000065515|mmu-mir-152|mmu-miR-152	jt:ENSMUSG00000031985|Gnpat	-
AREB6|ENSMUSG00000065515|mmu-mir-152|mmu-miR-152	jt:ENSMUSG00000034263|2010321M09Rik	-
AREB6|ENSMUSG00000065515|mmu-mir-152|mmu-miR-152	jt:ENSMUSG00000063358|Mapk1	-
AREB6|ENSMUSG00000065515|mmu-mir-152|mmu-miR-152	jt:ENSMUSG00000056121|Fez2	yes
AREB6|ENSMUSG00000065515|mmu-mir-152|mmu-miR-152	jt:ENSMUSG00000050232|Cxcr3	-
AREB6|ENSMUSG00000065515|mmu-mir-152|mmu-miR-152	jt:ENSMUSG00000020122|Egfr	-
AREB6|ENSMUSG00000065515|mmu-mir-152|mmu-miR-152	jt:ENSMUSG00000006711|D130043K22Rik	-
AREB6|ENSMUSG00000065515|mmu-mir-152|mmu-miR-152	jt:ENSMUSG00000035891|Cerk	-
AREB6|ENSMUSG00000065515|mmu-mir-152|mmu-miR-152	jt:ENSMUSG00000053441|Adamts19	-
AREB6|ENSMUSG00000065515|mmu-mir-152|mmu-miR-152	jt:ENSMUSG00000019893|Ros1	-
AREB6|ENSMUSG00000065517|mmu-let-7f-1|mmu-let-7f	jt:ENSMUSG00000017639|Rab11fip4	yes
AREB6|ENSMUSG00000065517|mmu-let-7f-1|mmu-let-7f	jt:ENSMUSG00000032604|Qars	yes
AREB6|ENSMUSG00000065517|mmu-let-7f-1|mmu-let-7f	jt:ENSMUSG00000029337|Fgf5	yes
AREB6|ENSMUSG00000065517|mmu-let-7f-1|mmu-let-7f	jt:ENSMUSG00000062410|Hsd3b3	-
AREB6|ENSMUSG00000065517|mmu-let-7f-1|mmu-let-7f	jt:ENSMUSG00000027859|Ngfb	-
AREB6|ENSMUSG00000065517|mmu-let-7f-1|mmu-let-7f	jt:ENSMUSG00000039481|Nrtn	yes
AREB6|ENSMUSG00000065517|mmu-let-7f-1|mmu-let-7f	jt:ENSMUSG00000037307|4930517K23Rik	-
AREB6|ENSMUSG00000065517|mmu-let-7f-1|mmu-let-7f	jt:ENSMUSG00000032712|2810474O19Rik	-
AREB6|ENSMUSG00000065517|mmu-let-7f-1|mmu-let-7f	jt:ENSMUSG00000028799|NP_001074567.1	-
AREB6|ENSMUSG00000065517|mmu-let-7f-1|mmu-let-7f	jt:ENSMUSG00000044387|2410080I02Rik	-
AREB6|ENSMUSG00000065517|mmu-let-7f-1|mmu-let-7f	jt:ENSMUSG00000042821|Snai1	-
AREB6|ENSMUSG00000065543|mmu-mir-330|mmu-miR-330	jt:ENSMUSG00000034165|Ccnd3	-
AREB6|ENSMUSG00000065543|mmu-mir-330|mmu-miR-330	jt:ENSMUSG00000029461|B930006L02Rik	-
AREB6|ENSMUSG00000065543|mmu-mir-330|mmu-miR-330	jt:ENSMUSG00000074653|XR_005160.1	-
AREB6|ENSMUSG00000065543|mmu-mir-330|mmu-miR-330	jt:ENSMUSG00000001998|Ap4e1	-
AREB6|ENSMUSG00000065543|mmu-mir-330|mmu-miR-330	jt:ENSMUSG00000031977|Galnt2	-
AREB6|ENSMUSG00000065549|mmu-mir-200b|mmu-miR-200b	jt:ENSMUSG00000027651|2610304G08Rik	-
AREB6|ENSMUSG00000065549|mmu-mir-200b|mmu-miR-200b	jt:ENSMUSG00000033763|BC060632	-
AREB6|ENSMUSG00000065549|mmu-mir-200b|mmu-miR-200b	jt:ENSMUSG00000047554|Tmem41b	-
AREB6|ENSMUSG00000065549|mmu-mir-200b|mmu-miR-200b	jt:ENSMUSG00000027894|Slc6a17	yes
AREB6|ENSMUSG00000065549|mmu-mir-200b|mmu-miR-200b	jt:ENSMUSG00000072437|Nanos1	-
AREB6|ENSMUSG00000065549|mmu-mir-200b|mmu-miR-200b	jt:ENSMUSG00000022309|Angpt1	-
AREB6|ENSMUSG00000065549|mmu-mir-200b|mmu-miR-200b	jt:ENSMUSG00000024238|Zeb1	yes
AREB6|ENSMUSG00000065549|mmu-mir-200b|mmu-miR-200b	jt:ENSMUSG00000041935|AW549877	-
AREB6|ENSMUSG00000065549|mmu-mir-200b|mmu-miR-200b	jt:ENSMUSG00000034880|Mrpl34	-
AREB6|ENSMUSG00000065549|mmu-mir-200b|mmu-miR-200b	jt:ENSMUSG00000048721|C030019I05Rik	-
AREB6|ENSMUSG00000065549|mmu-mir-200b|mmu-miR-200b	jt:ENSMUSG00000050493|BC030183	-
AREB6|ENSMUSG00000065549|mmu-mir-200b|mmu-miR-200b	jt:ENSMUSG00000069796|OTTMUSG00000000913	-
AREB6|ENSMUSG00000065559|mmu-mir-206|mmu-miR-206	jt:ENSMUSG00000020894|Vamp2	yes
AREB6|ENSMUSG00000065559|mmu-mir-206|mmu-miR-206	jt:ENSMUSG00000026858|5730472N09Rik	-
AREB6|ENSMUSG00000065559|mmu-mir-206|mmu-miR-206	jt:ENSMUSG00000037905|Bri3bp	-
AREB6|ENSMUSG00000065559|mmu-mir-206|mmu-miR-206	jt:ENSMUSG00000026961|Lrrc26	-
AREB6|ENSMUSG00000065559|mmu-mir-206|mmu-miR-206	jt:ENSMUSG00000046352|Gjb2	-
AREB6|ENSMUSG00000065559|mmu-mir-206|mmu-miR-206	jt:ENSMUSG00000060183|Cxcl11	-
AREB6|ENSMUSG00000065559|mmu-mir-206|mmu-miR-206	jt:ENSMUSG00000020638|Tyki	-
AREB6|ENSMUSG00000065593|mmu-mir-339|mmu-miR-339	jt:ENSMUSG00000057060|Slc35f3	-
AREB6|ENSMUSG00000065593|mmu-mir-339|mmu-miR-339	jt:ENSMUSG00000063234|Gpr84	-
AREB6|ENSMUSG00000065593|mmu-mir-339|mmu-miR-339	jt:ENSMUSG00000026672|Optn	-
AREB6|ENSMUSG00000065593|mmu-mir-339|mmu-miR-339	jt:ENSMUSG00000021456|Fbp2	-
AREB6|ENSMUSG00000065593|mmu-mir-339|mmu-miR-339	jt:ENSMUSG00000044881|Chchd8	-
AREB6|ENSMUSG00000065593|mmu-mir-339|mmu-miR-339	jt:ENSMUSG00000040322|Slc25a24	-
AREB6|ENSMUSG00000065616|mmu-mir-375|mmu-miR-375	jt:ENSMUSG00000024913|Lrp5	yes
AREB6|ENSMUSG00000065616|mmu-mir-375|mmu-miR-375	jt:ENSMUSG00000031445|Proz	-
AREB6|ENSMUSG00000065616|mmu-mir-375|mmu-miR-375	jt:ENSMUSG00000018623|Mmp7	-
AREB6|ENSMUSG00000065616|mmu-mir-375|mmu-miR-375	jt:ENSMUSG00000035539|E230008N13Rik	-
AREB6|ENSMUSG00000065616|mmu-mir-375|mmu-miR-375	jt:ENSMUSG00000022208|Jph4	-
AREB6|ENSMUSG00000065616|mmu-mir-375|mmu-miR-375	jt:ENSMUSG00000025389|Mip	-
AREB6|ENSMUSG00000065616|mmu-mir-375|mmu-miR-375	jt:ENSMUSG00000036960|Clca5	-
AREB6|ENSMUSG00000065616|mmu-mir-375|mmu-miR-375	jt:ENSMUSG00000032047|Acat1	-
AREB6|ENSMUSG00000065616|mmu-mir-375|mmu-miR-375	jt:ENSMUSG00000043614|Vps37d	-
AREB6|ENSMUSG00000065616|mmu-mir-375|mmu-miR-375	jt:ENSMUSG00000050930|4933403G14Rik	-
AREB6|ENSMUSG00000065616|mmu-mir-375|mmu-miR-375	jt:ENSMUSG00000051517|Car9	-
AREB6|ENSMUSG00000065616|mmu-mir-375|mmu-miR-375	jt:ENSMUSG00000020679|Tcf2	-
AREB6|ENSMUSG00000070074|mmu-mir-484|mmu-miR-484	jt:ENSMUSG00000033508|Asprv1	-
AREB6|ENSMUSG00000070074|mmu-mir-484|mmu-miR-484	jt:ENSMUSG00000032593|Amigo3	-
AREB6|ENSMUSG00000070074|mmu-mir-484|mmu-miR-484	jt:ENSMUSG00000064330|Pde6h	-
AREB6|ENSMUSG00000070074|mmu-mir-484|mmu-miR-484	jt:ENSMUSG00000056716|EG432436	-
AREB6|ENSMUSG00000070074|mmu-mir-484|mmu-miR-484	jt:ENSMUSG00000051997|ENSMUSG00000051997	-
AREB6|ENSMUSG00000070074|mmu-mir-484|mmu-miR-484	jt:ENSMUSG00000037962|3110032G18Rik	-
AREB6|ENSMUSG00000070074|mmu-mir-484|mmu-miR-484	jt:ENSMUSG00000066364|Serpina3b	-
AREB6|ENSMUSG00000070074|mmu-mir-484|mmu-miR-484	jt:ENSMUSG00000020638|Tyki	-
AREB6|ENSMUSG00000070074|mmu-mir-484|mmu-miR-484	jt:ENSMUSG00000021003|Galc	-
AREB6|ENSMUSG00000070074|mmu-mir-484|mmu-miR-484	jt:ENSMUSG00000030000|Add2	-
AREB6|ENSMUSG00000070074|mmu-mir-484|mmu-miR-484	jt:ENSMUSG00000028680|Plk3	-
AREB6|ENSMUSG00000070074|mmu-mir-484|mmu-miR-484	jt:ENSMUSG00000029104|Hdh	-
AREB6|ENSMUSG00000070074|mmu-mir-484|mmu-miR-484	jt:ENSMUSG00000022002|4930564B18Rik	-
AREB6|ENSMUSG00000070074|mmu-mir-484|mmu-miR-484	jt:ENSMUSG00000031821|Gins2	-
AREB6|ENSMUSG00000070106|mmu-mir-363|mmu-miR-363	jt:ENSMUSG00000028950|Tas1r1	-
AREB6|ENSMUSG00000070106|mmu-mir-363|mmu-miR-363	jt:ENSMUSG00000045007|Tubg2	-
AREB6|ENSMUSG00000070106|mmu-mir-363|mmu-miR-363	jt:ENSMUSG00000060147|Serpinb6a	-
AREB6|ENSMUSG00000070106|mmu-mir-363|mmu-miR-363	jt:ENSMUSG00000038838|Vars2	-
AREB6|ENSMUSG00000070106|mmu-mir-363|mmu-miR-363	jt:ENSMUSG00000030156|Cd69	yes
AREB6|ENSMUSG00000076041|mmu-mir-20b|mmu-miR-20b	jt:ENSMUSG00000057111|Rpl3	-
AREB6|ENSMUSG00000076041|mmu-mir-20b|mmu-miR-20b	jt:ENSMUSG00000000216|Scnn1g	-
AREB6|ENSMUSG00000076041|mmu-mir-20b|mmu-miR-20b	jt:ENSMUSG00000025417|Pip5k2c	-
AREB6|ENSMUSG00000076041|mmu-mir-20b|mmu-miR-20b	jt:ENSMUSG00000030306|Tmtc1	-
AREB6|ENSMUSG00000076041|mmu-mir-20b|mmu-miR-20b	jt:ENSMUSG00000025871|4833439L19Rik	-
AREB6|ENSMUSG00000076041|mmu-mir-20b|mmu-miR-20b	jt:ENSMUSG00000038065|2410066E13Rik	-
AREB6|ENSMUSG00000076041|mmu-mir-20b|mmu-miR-20b	jt:ENSMUSG00000040770|Il25	yes
AREB6|ENSMUSG00000076041|mmu-mir-20b|mmu-miR-20b	jt:ENSMUSG00000027247|Arhgap1	yes
AREB6|ENSMUSG00000076041|mmu-mir-20b|mmu-miR-20b	jt:ENSMUSG00000071547|Nt5dc2	-
AREB6|ENSMUSG00000076041|mmu-mir-20b|mmu-miR-20b	jt:ENSMUSG00000031802|Phxr4	-
AREB6|ENSMUSG00000076041|mmu-mir-20b|mmu-miR-20b	jt:ENSMUSG00000036990|Otud4	yes
AREB6|ENSMUSG00000076041|mmu-mir-20b|mmu-miR-20b	jt:ENSMUSG00000020122|Egfr	-
AREB6|ENSMUSG00000076041|mmu-mir-20b|mmu-miR-20b	jt:ENSMUSG00000063568|Jazf1	yes
AREB6|ENSMUSG00000076041|mmu-mir-20b|mmu-miR-20b	jt:ENSMUSG00000027519|Rab22a	yes
ATF-1|ENSMUSG00000065554|mmu-mir-199b|mmu-miR-199b	jt:ENSMUSG00000027829|Ccnl1	-
ATF-1|ENSMUSG00000065590|mmu-mir-212|mmu-miR-212	jt:ENSMUSG00000032412|Atp1b3	-
ATF-1|ENSMUSG00000065590|mmu-mir-212|mmu-miR-212	jt:ENSMUSG00000014177|Fam18b	-
ATF-1|ENSMUSG00000065590|mmu-mir-212|mmu-miR-212	jt:ENSMUSG00000024604|Rbm22	-
ATF-1|ENSMUSG00000076066|mmu-mir-223|mmu-miR-223	jt:ENSMUSG00000030230|Plcz1	-
ATF-1|ENSMUSG00000076066|mmu-mir-223|mmu-miR-223	jt:ENSMUSG00000023074|Mospd1	-
ATF-1|ENSMUSG00000076066|mmu-mir-223|mmu-miR-223	jt:ENSMUSG00000035376|Ptplb	-
ATF-1|ENSMUSG00000076066|mmu-mir-223|mmu-miR-223	jt:ENSMUSG00000024732|Ccdc86	-
ATF-1|ENSMUSG00000076066|mmu-mir-223|mmu-miR-223	jt:ENSMUSG00000002265|Peg3	-
ATF-1|ENSMUSG00000076146|mmu-mir-449b|mmu-miR-449b	jt:ENSMUSG00000059811|Arl6ip2	-
ATF-1|ENSMUSG00000076146|mmu-mir-449b|mmu-miR-449b	jt:ENSMUSG00000027088|Phospho2	-
ATF6|ENSMUSG00000065470|mmu-mir-149|mmu-miR-149	jt:ENSMUSG00000018143|Mafk	-
ATF6|ENSMUSG00000065470|mmu-mir-149|mmu-miR-149	jt:ENSMUSG00000022498|Txndc11	-
ATF6|ENSMUSG00000065470|mmu-mir-149|mmu-miR-149	jt:ENSMUSG00000052951|C130021I20Rik	-
ATF6|ENSMUSG00000065484|mmu-mir-130a|mmu-miR-130a	jt:ENSMUSG00000027784|Ppm1l	-
ATF6|ENSMUSG00000065484|mmu-mir-130a|mmu-miR-130a	jt:ENSMUSG00000060550|H2-Q7	-
ATF6|ENSMUSG00000065484|mmu-mir-130a|mmu-miR-130a	jt:ENSMUSG00000005103|Wdr1	-
ATF6|ENSMUSG00000065543|mmu-mir-330|mmu-miR-330	jt:ENSMUSG00000023206|Il15ra	-
ATF6|ENSMUSG00000065543|mmu-mir-330|mmu-miR-330	jt:ENSMUSG00000034871|BC026682	-
ATF6|ENSMUSG00000065543|mmu-mir-330|mmu-miR-330	jt:ENSMUSG00000025577|Cbx2	-
ATF6|ENSMUSG00000065544|mmu-mir-32|mmu-miR-32	jt:ENSMUSG00000051074|4930579K19Rik	-
ATF6|ENSMUSG00000065547|mmu-mir-199a-1|mmu-miR-199a	jt:ENSMUSG00000034190|Chmp7	-
ATF6|ENSMUSG00000065547|mmu-mir-199a-1|mmu-miR-199a*	jt:ENSMUSG00000043972|Opn5	-
ATF6|ENSMUSG00000065547|mmu-mir-199a-1|mmu-miR-199a*	jt:ENSMUSG00000030095|Tmem43	-
ATF6|ENSMUSG00000065547|mmu-mir-199a-1|mmu-miR-199a*	jt:ENSMUSG00000035699|Osta	-
ATF6|ENSMUSG00000065547|mmu-mir-199a-1|mmu-miR-199a*	jt:ENSMUSG00000031601|Cnot7	-
ATF6|ENSMUSG00000065547|mmu-mir-199a-1|mmu-miR-199a*	jt:ENSMUSG00000000876|Pxmp4	-
ATF6|ENSMUSG00000065547|mmu-mir-199a-1|mmu-miR-199a*	jt:ENSMUSG00000054523|Ms4a5	-
ATF6|ENSMUSG00000065547|mmu-mir-199a-1|mmu-miR-199a*	jt:ENSMUSG00000042688|Mapk6	-
ATF6|ENSMUSG00000065547|mmu-mir-199a-1|mmu-miR-199a*	jt:ENSMUSG00000022635|Zcrb1	-
ATF6|ENSMUSG00000065547|mmu-mir-199a-1|mmu-miR-199a*	jt:ENSMUSG00000025577|Cbx2	-
ATF6|ENSMUSG00000065547|mmu-mir-199a-1|mmu-miR-199a*	jt:ENSMUSG00000043991|Pura	-
ATF6|ENSMUSG00000065547|mmu-mir-199a-1|mmu-miR-199a*	jt:ENSMUSG00000049339|BC038286	-
ATF6|ENSMUSG00000065554|mmu-mir-199b|mmu-miR-199b	jt:ENSMUSG00000034190|Chmp7	-
ATF6|ENSMUSG00000065560|mmu-mir-148b|mmu-miR-148b	jt:ENSMUSG00000049950|Rpp38	-
ATF6|ENSMUSG00000065560|mmu-mir-148b|mmu-miR-148b	jt:ENSMUSG00000027784|Ppm1l	-
ATF6|ENSMUSG00000065560|mmu-mir-148b|mmu-miR-148b	jt:ENSMUSG00000060550|H2-Q7	-
ATF6|ENSMUSG00000065560|mmu-mir-148b|mmu-miR-148b	jt:ENSMUSG00000030894|Tpp1	-
ATF6|ENSMUSG00000065560|mmu-mir-148b|mmu-miR-148b	jt:ENSMUSG00000037234|Hook3	-
ATF6|ENSMUSG00000065560|mmu-mir-148b|mmu-miR-148b	jt:ENSMUSG00000026754|Golga1	-
BACH2|ENSMUSG00000065438|mmu-mir-377|mmu-miR-377	jt:ENSMUSG00000026360|Rgs2	-
BACH2|ENSMUSG00000065438|mmu-mir-377|mmu-miR-377	jt:ENSMUSG00000030101|Sumf1	-
BACH2|ENSMUSG00000065438|mmu-mir-377|mmu-miR-377	jt:ENSMUSG00000032940|Rbm11	-
BACH2|ENSMUSG00000065438|mmu-mir-377|mmu-miR-377	jt:ENSMUSG00000044629|1500041B16Rik	-
BACH2|ENSMUSG00000065438|mmu-mir-377|mmu-miR-377	jt:ENSMUSG00000058124|H2-M10.3	-
BACH2|ENSMUSG00000065438|mmu-mir-377|mmu-miR-377	jt:ENSMUSG00000045767|B230219D22Rik	-
BACH2|ENSMUSG00000065438|mmu-mir-377|mmu-miR-377	jt:ENSMUSG00000057103|Cml1	-
BACH2|ENSMUSG00000065438|mmu-mir-377|mmu-miR-377	jt:ENSMUSG00000029440|Psmd9	-
BACH2|ENSMUSG00000065438|mmu-mir-377|mmu-miR-377	jt:ENSMUSG00000038145|Snrk	-
BACH2|ENSMUSG00000065438|mmu-mir-377|mmu-miR-377	jt:ENSMUSG00000025855|Prkar1b	-
BACH2|ENSMUSG00000065497|mmu-mir-410|mmu-miR-410	jt:ENSMUSG00000054758|ENSMUSG00000054758	-
BACH2|ENSMUSG00000065497|mmu-mir-410|mmu-miR-410	jt:ENSMUSG00000062743|Zfp677	-
BACH2|ENSMUSG00000065497|mmu-mir-410|mmu-miR-410	jt:ENSMUSG00000024908|Saps3	-
BACH2|ENSMUSG00000065497|mmu-mir-410|mmu-miR-410	jt:ENSMUSG00000026121|Sema4c	-
BACH2|ENSMUSG00000065497|mmu-mir-410|mmu-miR-410	jt:ENSMUSG00000051076|Vtcn1	-
BACH2|ENSMUSG00000065547|mmu-mir-199a-1|mmu-miR-199a	jt:ENSMUSG00000073448|3110052M02Rik	-
BACH2|ENSMUSG00000065547|mmu-mir-199a-1|mmu-miR-199a	jt:ENSMUSG00000060726|1700129I15Rik	-
BACH2|ENSMUSG00000065547|mmu-mir-199a-1|mmu-miR-199a	jt:ENSMUSG00000005107|Slc2a9	-
BACH2|ENSMUSG00000065547|mmu-mir-199a-1|mmu-miR-199a	jt:ENSMUSG00000041153|Osgin2	-
BACH2|ENSMUSG00000065547|mmu-mir-199a-1|mmu-miR-199a*	jt:ENSMUSG00000024479|Mal2	-
BACH2|ENSMUSG00000065547|mmu-mir-199a-1|mmu-miR-199a*	jt:ENSMUSG00000062627|Mysm1	-
BACH2|ENSMUSG00000065547|mmu-mir-199a-1|mmu-miR-199a*	jt:ENSMUSG00000032671|A930018P22Rik	-
BACH2|ENSMUSG00000065547|mmu-mir-199a-1|mmu-miR-199a*	jt:ENSMUSG00000054556|EG232599	-
BACH2|ENSMUSG00000065547|mmu-mir-199a-1|mmu-miR-199a*	jt:ENSMUSG00000030069|Prok2	-
BACH2|ENSMUSG00000065547|mmu-mir-199a-1|mmu-miR-199a*	jt:ENSMUSG00000036744|Olfr701	-
BACH2|ENSMUSG00000065550|mmu-mir-299|mmu-miR-299	jt:ENSMUSG00000051747|Ttn	-
BACH2|ENSMUSG00000065550|mmu-mir-299|mmu-miR-299	jt:ENSMUSG00000024734|Zp1	-
BACH2|ENSMUSG00000065550|mmu-mir-299|mmu-miR-299	jt:ENSMUSG00000034258|Flvcr2	-
BACH2|ENSMUSG00000065550|mmu-mir-299|mmu-miR-299	jt:ENSMUSG00000037790|Defb7	-
BACH2|ENSMUSG00000065550|mmu-mir-299|mmu-miR-299	jt:ENSMUSG00000031471|Defb8	-
BACH2|ENSMUSG00000065561|mmu-mir-369|mmu-miR-369-3p	jt:ENSMUSG00000026315|Serpinb8	-
BACH2|ENSMUSG00000065561|mmu-mir-369|mmu-miR-369-3p	jt:ENSMUSG00000048486|D930001I22Rik	-
BACH2|ENSMUSG00000065561|mmu-mir-369|mmu-miR-369-3p	jt:ENSMUSG00000047898|Ccr4	-
BACH2|ENSMUSG00000065561|mmu-mir-369|mmu-miR-369-3p	jt:ENSMUSG00000034087|Nlrp4b	-
BACH2|ENSMUSG00000065561|mmu-mir-369|mmu-miR-369-3p	jt:ENSMUSG00000035847|Ids	-
BACH2|ENSMUSG00000065561|mmu-mir-369|mmu-miR-369-3p	jt:ENSMUSG00000041506|Rrp9	-
BACH2|ENSMUSG00000065561|mmu-mir-369|mmu-miR-369-3p	jt:ENSMUSG00000030345|Dyrk4	-
BACH2|ENSMUSG00000065561|mmu-mir-369|mmu-miR-369-5p	jt:ENSMUSG00000030753|Prkrir	-
BACH2|ENSMUSG00000065561|mmu-mir-369|mmu-miR-369-5p	jt:ENSMUSG00000040264|Gbp5	-
BACH2|ENSMUSG00000065566|mmu-mir-381|mmu-miR-381	jt:ENSMUSG00000040428|Plekha4	-
BACH2|ENSMUSG00000065566|mmu-mir-381|mmu-miR-381	jt:ENSMUSG00000020889|Nr1d1	-
BACH2|ENSMUSG00000065566|mmu-mir-381|mmu-miR-381	jt:ENSMUSG00000033033|2810048G17Rik	-
BACH2|ENSMUSG00000065566|mmu-mir-381|mmu-miR-381	jt:ENSMUSG00000039096|Rsad1	-
BACH2|ENSMUSG00000065566|mmu-mir-381|mmu-miR-381	jt:ENSMUSG00000024978|Gpam	-
BACH2|ENSMUSG00000065566|mmu-mir-381|mmu-miR-381	jt:ENSMUSG00000035805|Mlc1	-
BACH2|ENSMUSG00000065566|mmu-mir-381|mmu-miR-381	jt:ENSMUSG00000006057|Atp5g1	-
BACH2|ENSMUSG00000065566|mmu-mir-381|mmu-miR-381	jt:ENSMUSG00000028475|5430416O09Rik	-
BACH2|ENSMUSG00000065566|mmu-mir-381|mmu-miR-381	jt:ENSMUSG00000034610|Zcchc11	-
BACH2|ENSMUSG00000065570|mmu-mir-412|mmu-miR-412	jt:ENSMUSG00000026315|Serpinb8	-
BACH2|ENSMUSG00000065577|mmu-mir-329|mmu-miR-329	jt:ENSMUSG00000028029|Scye1	-
BACH2|ENSMUSG00000065577|mmu-mir-329|mmu-miR-329	jt:ENSMUSG00000029121|Crmp1	yes
BACH2|ENSMUSG00000065577|mmu-mir-329|mmu-miR-329	jt:ENSMUSG00000031165|Was	-
BACH2|ENSMUSG00000065616|mmu-mir-375|mmu-miR-375	jt:ENSMUSG00000047731|D19Wsu162e	-
BACH2|ENSMUSG00000065616|mmu-mir-375|mmu-miR-375	jt:ENSMUSG00000018623|Mmp7	-
BACH2|ENSMUSG00000065616|mmu-mir-375|mmu-miR-375	jt:ENSMUSG00000062627|Mysm1	-
BACH2|ENSMUSG00000065616|mmu-mir-375|mmu-miR-375	jt:ENSMUSG00000026514|Cnih3	-
BACH2|ENSMUSG00000065616|mmu-mir-375|mmu-miR-375	jt:ENSMUSG00000029310|Nudt9	-
BACH2|ENSMUSG00000065616|mmu-mir-375|mmu-miR-375	jt:ENSMUSG00000021440|Cts7	-
BACH2|ENSMUSG00000065617|mmu-mir-323|mmu-miR-323	jt:ENSMUSG00000027273|Snap25	-
BACH2|ENSMUSG00000065617|mmu-mir-323|mmu-miR-323	jt:ENSMUSG00000038239|Hrc	-
BACH2|ENSMUSG00000065617|mmu-mir-323|mmu-miR-323	jt:ENSMUSG00000075473|Cldn10b	-
BACH2|ENSMUSG00000070105|mmu-mir-495|mmu-miR-495	jt:ENSMUSG00000025899|Alkbh8	-
BACH2|ENSMUSG00000070105|mmu-mir-495|mmu-miR-495	jt:ENSMUSG00000037440|Vnn1	-
BACH2|ENSMUSG00000070105|mmu-mir-495|mmu-miR-495	jt:ENSMUSG00000021337|Scgn	-
BACH2|ENSMUSG00000070136|mmu-mir-496|mmu-miR-496	jt:ENSMUSG00000021133|4933426M11Rik	-
BACH2|ENSMUSG00000070136|mmu-mir-496|mmu-miR-496	jt:ENSMUSG00000034258|Flvcr2	-
BACH2|ENSMUSG00000070136|mmu-mir-496|mmu-miR-496	jt:ENSMUSG00000022848|Dirc2	-
BACH2|ENSMUSG00000070136|mmu-mir-496|mmu-miR-496	jt:ENSMUSG00000049420|C030003D03Rik	-
BACH2|ENSMUSG00000070136|mmu-mir-496|mmu-miR-496	jt:ENSMUSG00000055125|3300001A09Rik	-
BACH2|ENSMUSG00000070136|mmu-mir-496|mmu-miR-496	jt:ENSMUSG00000055541|Lair1	-
BACH2|ENSMUSG00000070136|mmu-mir-496|mmu-miR-496	jt:ENSMUSG00000075370|Igll1	-
BACH2|ENSMUSG00000070136|mmu-mir-496|mmu-miR-496	jt:ENSMUSG00000021348|Prl7d1	-
BACH2|ENSMUSG00000070141|mmu-mir-494|mmu-miR-494	jt:ENSMUSG00000033644|Piwil2	-
BACH2|ENSMUSG00000070141|mmu-mir-494|mmu-miR-494	jt:ENSMUSG00000006570|Defb2	-
BACH2|ENSMUSG00000070141|mmu-mir-494|mmu-miR-494	jt:ENSMUSG00000022788|Fgd4	-
BACH2|ENSMUSG00000076219|mmu-mir-487b|mmu-miR-487b	jt:ENSMUSG00000033595|Lgi3	-
BACH2|ENSMUSG00000076338|mmu-mir-181d|mmu-miR-181d	jt:ENSMUSG00000027374|Mrps5	-
BACH2|ENSMUSG00000076338|mmu-mir-181d|mmu-miR-181d	jt:ENSMUSG00000048486|D930001I22Rik	-
BACH2|ENSMUSG00000076338|mmu-mir-181d|mmu-miR-181d	jt:ENSMUSG00000046873|Mbtps2	-
BACH2|ENSMUSG00000076338|mmu-mir-181d|mmu-miR-181d	jt:ENSMUSG00000037797|Adh4	-
BACH2|ENSMUSG00000076338|mmu-mir-181d|mmu-miR-181d	jt:ENSMUSG00000021385|Ippk	yes
BACH2|ENSMUSG00000076338|mmu-mir-181d|mmu-miR-181d	jt:ENSMUSG00000028992|Nmnat1	-
BRCA1|ENSMUSG00000065400|mmu-mir-200a|mmu-miR-200a	jt:ENSMUSG00000032623|Oas1d	-
BRCA1|ENSMUSG00000065400|mmu-mir-200a|mmu-miR-200a	jt:ENSMUSG00000037058|Paip2	-
BRCA1|ENSMUSG00000065400|mmu-mir-200a|mmu-miR-200a	jt:ENSMUSG00000002458|Rgs19	-
BRCA1|ENSMUSG00000065400|mmu-mir-200a|mmu-miR-200a	jt:ENSMUSG00000030410|Dmwd	yes
BRCA1|ENSMUSG00000065400|mmu-mir-200a|mmu-miR-200a	jt:ENSMUSG00000024505|Dtwd2	-
BRCA1|ENSMUSG00000065400|mmu-mir-200a|mmu-miR-200a	jt:ENSMUSG00000032816|Nope	-
BRCA1|ENSMUSG00000065400|mmu-mir-200a|mmu-miR-200a	jt:ENSMUSG00000054715|Zscan22	-
BRCA1|ENSMUSG00000065400|mmu-mir-200a|mmu-miR-200a	jt:ENSMUSG00000028937|Acot7	yes
BRCA1|ENSMUSG00000065400|mmu-mir-200a|mmu-miR-200a	jt:ENSMUSG00000070686|C87414	-
BRCA1|ENSMUSG00000065427|mmu-mir-429|mmu-miR-429	jt:ENSMUSG00000019338|Zfp687	-
BRCA1|ENSMUSG00000065427|mmu-mir-429|mmu-miR-429	jt:ENSMUSG00000069796|OTTMUSG00000000913	-
BRCA1|ENSMUSG00000065427|mmu-mir-429|mmu-miR-429	jt:ENSMUSG00000037568|Vash2	yes
BRCA1|ENSMUSG00000065480|mmu-mir-133b|mmu-miR-133b	jt:ENSMUSG00000058806|Col13a1	-
BRCA1|ENSMUSG00000065480|mmu-mir-133b|mmu-miR-133b	jt:ENSMUSG00000024176|Sox8	-
BRCA1|ENSMUSG00000065480|mmu-mir-133b|mmu-miR-133b	jt:ENSMUSG00000036639|Nudt1	-
BRCA1|ENSMUSG00000065480|mmu-mir-133b|mmu-miR-133b	jt:ENSMUSG00000027434|Nkx2-2	yes
BRCA1|ENSMUSG00000065493|mmu-mir-34a|mmu-miR-34a	jt:ENSMUSG00000028953|Abcf2	-
BRCA1|ENSMUSG00000065493|mmu-mir-34a|mmu-miR-34a	jt:ENSMUSG00000049624|Slc17a5	-
BRCA1|ENSMUSG00000065493|mmu-mir-34a|mmu-miR-34a	jt:ENSMUSG00000021809|Nudt13	-
BRCA1|ENSMUSG00000065511|mmu-mir-129-2|mmu-miR-129-3p	jt:ENSMUSG00000032060|Cryab	-
BRCA1|ENSMUSG00000065511|mmu-mir-129-2|mmu-miR-129-3p	jt:ENSMUSG00000033904|6330503K22Rik	-
BRCA1|ENSMUSG00000065511|mmu-mir-129-2|mmu-miR-129-5p	jt:ENSMUSG00000029427|Zcchc8	-
BRCA1|ENSMUSG00000065511|mmu-mir-129-2|mmu-miR-129-5p	jt:ENSMUSG00000040433|Zbtb38	-
BRCA1|ENSMUSG00000065511|mmu-mir-129-2|mmu-miR-129-5p	jt:ENSMUSG00000038567|Cyp24a1	-
BRCA1|ENSMUSG00000065511|mmu-mir-129-2|mmu-miR-129-5p	jt:ENSMUSG00000021177|Tdp1	-
BRCA1|ENSMUSG00000065516|mmu-mir-214|mmu-miR-214	jt:ENSMUSG00000021279|Cdc42bpb	-
BRCA1|ENSMUSG00000065516|mmu-mir-214|mmu-miR-214	jt:ENSMUSG00000032026|Rexo2	-
BRCA1|ENSMUSG00000065516|mmu-mir-214|mmu-miR-214	jt:ENSMUSG00000031578|Rbm13	-
BRCA1|ENSMUSG00000065516|mmu-mir-214|mmu-miR-214	jt:ENSMUSG00000032998|Foxj3	-
BRCA1|ENSMUSG00000065516|mmu-mir-214|mmu-miR-214	jt:ENSMUSG00000063273|Narg1	yes
BRCA1|ENSMUSG00000065519|mmu-mir-10a|mmu-miR-10a	jt:ENSMUSG00000020456|Ogdh	-
BRCA1|ENSMUSG00000065519|mmu-mir-10a|mmu-miR-10a	jt:ENSMUSG00000073418|C4b	-
BRCA1|ENSMUSG00000065549|mmu-mir-200b|mmu-miR-200b	jt:ENSMUSG00000022672|Prkdc	-
BRCA1|ENSMUSG00000065549|mmu-mir-200b|mmu-miR-200b	jt:ENSMUSG00000050493|BC030183	-
BRCA1|ENSMUSG00000065549|mmu-mir-200b|mmu-miR-200b	jt:ENSMUSG00000019338|Zfp687	-
BRCA1|ENSMUSG00000065549|mmu-mir-200b|mmu-miR-200b	jt:ENSMUSG00000069796|OTTMUSG00000000913	-
BRCA1|ENSMUSG00000065549|mmu-mir-200b|mmu-miR-200b	jt:ENSMUSG00000037568|Vash2	yes
BRCA1|ENSMUSG00000065559|mmu-mir-206|mmu-miR-206	jt:ENSMUSG00000020894|Vamp2	yes
BRCA1|ENSMUSG00000065559|mmu-mir-206|mmu-miR-206	jt:ENSMUSG00000020638|Tyki	-
BRCA1|ENSMUSG00000065559|mmu-mir-206|mmu-miR-206	jt:ENSMUSG00000033904|6330503K22Rik	-
BRCA1|ENSMUSG00000065559|mmu-mir-206|mmu-miR-206	jt:ENSMUSG00000026858|5730472N09Rik	-
BRCA1|ENSMUSG00000065559|mmu-mir-206|mmu-miR-206	jt:ENSMUSG00000050953|Gja1	yes
BRCA1|ENSMUSG00000070126|mmu-mir-199a-2|mmu-miR-199a*	jt:ENSMUSG00000027132|2410042D21Rik	-
BRCA1|ENSMUSG00000070126|mmu-mir-199a-2|mmu-miR-199a*	jt:ENSMUSG00000071434|9230019H11Rik	-
BRCA1|ENSMUSG00000070126|mmu-mir-199a-2|mmu-miR-199a*	jt:ENSMUSG00000028402|Mpdz	-
BRCA1|ENSMUSG00000070126|mmu-mir-199a-2|mmu-miR-199a*	jt:ENSMUSG00000009013|Dynll1	-
BRCA1|ENSMUSG00000070126|mmu-mir-199a-2|mmu-miR-199a*	jt:ENSMUSG00000038225|Ccdc111	-
C-REL|ENSMUSG00000065396|mmu-mir-99b|mmu-miR-99b	jt:ENSMUSG00000029379|Cxcl3	-
C-REL|ENSMUSG00000065396|mmu-mir-99b|mmu-miR-99b	jt:ENSMUSG00000037279|Ovol2	-
C-REL|ENSMUSG00000065396|mmu-mir-99b|mmu-miR-99b	jt:ENSMUSG00000048988|A930017N06Rik	-
C-REL|ENSMUSG00000065396|mmu-mir-99b|mmu-miR-99b	jt:ENSMUSG00000019194|Scn1b	-
C-REL|ENSMUSG00000065396|mmu-mir-99b|mmu-miR-99b	jt:ENSMUSG00000063895|Nupl1	-
C-REL|ENSMUSG00000065396|mmu-mir-99b|mmu-miR-99b	jt:ENSMUSG00000023106|Denr	-
C-REL|ENSMUSG00000065396|mmu-mir-99b|mmu-miR-99b	jt:ENSMUSG00000063354|Slc39a4	-
C-REL|ENSMUSG00000065396|mmu-mir-99b|mmu-miR-99b	jt:ENSMUSG00000022237|5730557B15Rik	-
C-REL|ENSMUSG00000065405|mmu-mir-30a|mmu-miR-30a-3p	jt:ENSMUSG00000020886|Dlg4	-
C-REL|ENSMUSG00000065405|mmu-mir-30a|mmu-miR-30a-3p	jt:ENSMUSG00000019124|Scrn1	-
C-REL|ENSMUSG00000065405|mmu-mir-30a|mmu-miR-30a-3p	jt:ENSMUSG00000021772|Nkiras1	-
C-REL|ENSMUSG00000065405|mmu-mir-30a|mmu-miR-30a-3p	jt:ENSMUSG00000030996|Art1	-
C-REL|ENSMUSG00000065405|mmu-mir-30a|mmu-miR-30a-3p	jt:ENSMUSG00000050556|Kcnb1	-
C-REL|ENSMUSG00000065405|mmu-mir-30a|mmu-miR-30a-3p	jt:ENSMUSG00000030236|Slco1b2	-
C-REL|ENSMUSG00000065405|mmu-mir-30a|mmu-miR-30a-3p	jt:ENSMUSG00000035437|Rabgap1	-
C-REL|ENSMUSG00000065405|mmu-mir-30a|mmu-miR-30a-3p	jt:ENSMUSG00000041248|Kcnj1	-
C-REL|ENSMUSG00000065405|mmu-mir-30a|mmu-miR-30a-5p	jt:ENSMUSG00000022451|Twf1	-
C-REL|ENSMUSG00000065405|mmu-mir-30a|mmu-miR-30a-5p	jt:ENSMUSG00000076431|Sox4	-
C-REL|ENSMUSG00000065405|mmu-mir-30a|mmu-miR-30a-5p	jt:ENSMUSG00000052707|Tnrc6a	-
C-REL|ENSMUSG00000065405|mmu-mir-30a|mmu-miR-30a-5p	jt:ENSMUSG00000027661|Slc2a10	-
C-REL|ENSMUSG00000065405|mmu-mir-30a|mmu-miR-30a-5p	jt:ENSMUSG00000069094|Pde7a	-
C-REL|ENSMUSG00000065405|mmu-mir-30a|mmu-miR-30a-5p	jt:ENSMUSG00000052187|Hbb-y	-
C-REL|ENSMUSG00000065405|mmu-mir-30a|mmu-miR-30a-5p	jt:ENSMUSG00000020271|Fbxw11	-
C-REL|ENSMUSG00000065405|mmu-mir-30a|mmu-miR-30a-5p	jt:ENSMUSG00000030880|Polr3e	-
C-REL|ENSMUSG00000065405|mmu-mir-30a|mmu-miR-30a-5p	jt:ENSMUSG00000041592|Sdk2	-
C-REL|ENSMUSG00000065405|mmu-mir-30a|mmu-miR-30a-5p	jt:ENSMUSG00000047153|9130227C08Rik	-
C-REL|ENSMUSG00000065405|mmu-mir-30a|mmu-miR-30a-5p	jt:ENSMUSG00000022468|Pp11r	-
C-REL|ENSMUSG00000065405|mmu-mir-30a|mmu-miR-30a-5p	jt:ENSMUSG00000023473|Celsr3	-
C-REL|ENSMUSG00000065405|mmu-mir-30a|mmu-miR-30a-5p	jt:ENSMUSG00000022362|9130401M01Rik	-
C-REL|ENSMUSG00000065405|mmu-mir-30a|mmu-miR-30a-5p	jt:ENSMUSG00000064289|Tank	-
C-REL|ENSMUSG00000065405|mmu-mir-30a|mmu-miR-30a-5p	jt:ENSMUSG00000032387|Rbpms2	-
C-REL|ENSMUSG00000065405|mmu-mir-30a|mmu-miR-30a-5p	jt:ENSMUSG00000050473|Slc35d3	-
C-REL|ENSMUSG00000065405|mmu-mir-30a|mmu-miR-30a-5p	jt:ENSMUSG00000024317|Rnf138	-
C-REL|ENSMUSG00000065405|mmu-mir-30a|mmu-miR-30a-5p	jt:ENSMUSG00000022999|Lmbr1l	-
C-REL|ENSMUSG00000065405|mmu-mir-30a|mmu-miR-30a-5p	jt:ENSMUSG00000032727|Mier3	-
C-REL|ENSMUSG00000065405|mmu-mir-30a|mmu-miR-30a-5p	jt:ENSMUSG00000070501|BC094916	-
C-REL|ENSMUSG00000065409|mmu-mir-30e|mmu-miR-30e	jt:ENSMUSG00000022451|Twf1	yes
C-REL|ENSMUSG00000065409|mmu-mir-30e|mmu-miR-30e	jt:ENSMUSG00000076431|Sox4	yes
C-REL|ENSMUSG00000065409|mmu-mir-30e|mmu-miR-30e	jt:ENSMUSG00000052707|Tnrc6a	yes
C-REL|ENSMUSG00000065409|mmu-mir-30e|mmu-miR-30e	jt:ENSMUSG00000027661|Slc2a10	-
C-REL|ENSMUSG00000065409|mmu-mir-30e|mmu-miR-30e	jt:ENSMUSG00000069094|Pde7a	-
C-REL|ENSMUSG00000065409|mmu-mir-30e|mmu-miR-30e	jt:ENSMUSG00000052187|Hbb-y	-
C-REL|ENSMUSG00000065409|mmu-mir-30e|mmu-miR-30e	jt:ENSMUSG00000020271|Fbxw11	-
C-REL|ENSMUSG00000065409|mmu-mir-30e|mmu-miR-30e	jt:ENSMUSG00000030880|Polr3e	-
C-REL|ENSMUSG00000065409|mmu-mir-30e|mmu-miR-30e	jt:ENSMUSG00000041592|Sdk2	-
C-REL|ENSMUSG00000065409|mmu-mir-30e|mmu-miR-30e	jt:ENSMUSG00000047153|9130227C08Rik	-
C-REL|ENSMUSG00000065409|mmu-mir-30e|mmu-miR-30e	jt:ENSMUSG00000022468|Pp11r	-
C-REL|ENSMUSG00000065409|mmu-mir-30e|mmu-miR-30e	jt:ENSMUSG00000023473|Celsr3	yes
C-REL|ENSMUSG00000065409|mmu-mir-30e|mmu-miR-30e	jt:ENSMUSG00000022362|9130401M01Rik	-
C-REL|ENSMUSG00000065409|mmu-mir-30e|mmu-miR-30e	jt:ENSMUSG00000064289|Tank	-
C-REL|ENSMUSG00000065409|mmu-mir-30e|mmu-miR-30e	jt:ENSMUSG00000032387|Rbpms2	-
C-REL|ENSMUSG00000065409|mmu-mir-30e|mmu-miR-30e	jt:ENSMUSG00000050473|Slc35d3	yes
C-REL|ENSMUSG00000065409|mmu-mir-30e|mmu-miR-30e	jt:ENSMUSG00000024317|Rnf138	-
C-REL|ENSMUSG00000065409|mmu-mir-30e|mmu-miR-30e	jt:ENSMUSG00000022999|Lmbr1l	yes
C-REL|ENSMUSG00000065409|mmu-mir-30e|mmu-miR-30e	jt:ENSMUSG00000032727|Mier3	yes
C-REL|ENSMUSG00000065409|mmu-mir-30e|mmu-miR-30e	jt:ENSMUSG00000070501|BC094916	-
C-REL|ENSMUSG00000065409|mmu-mir-30e|mmu-miR-30e*	jt:ENSMUSG00000020886|Dlg4	-
C-REL|ENSMUSG00000065409|mmu-mir-30e|mmu-miR-30e*	jt:ENSMUSG00000019124|Scrn1	-
C-REL|ENSMUSG00000065409|mmu-mir-30e|mmu-miR-30e*	jt:ENSMUSG00000021772|Nkiras1	-
C-REL|ENSMUSG00000065409|mmu-mir-30e|mmu-miR-30e*	jt:ENSMUSG00000030996|Art1	-
C-REL|ENSMUSG00000065409|mmu-mir-30e|mmu-miR-30e*	jt:ENSMUSG00000050556|Kcnb1	-
C-REL|ENSMUSG00000065409|mmu-mir-30e|mmu-miR-30e*	jt:ENSMUSG00000030236|Slco1b2	-
C-REL|ENSMUSG00000065409|mmu-mir-30e|mmu-miR-30e*	jt:ENSMUSG00000035437|Rabgap1	-
C-REL|ENSMUSG00000065409|mmu-mir-30e|mmu-miR-30e*	jt:ENSMUSG00000041248|Kcnj1	-
C-REL|ENSMUSG00000065435|mmu-mir-135b|mmu-miR-135b	jt:ENSMUSG00000026249|Serpine2	-
C-REL|ENSMUSG00000065435|mmu-mir-135b|mmu-miR-135b	jt:ENSMUSG00000048696|Rkhd1	-
C-REL|ENSMUSG00000065435|mmu-mir-135b|mmu-miR-135b	jt:ENSMUSG00000031824|6430548M08Rik	-
C-REL|ENSMUSG00000065435|mmu-mir-135b|mmu-miR-135b	jt:ENSMUSG00000033993|1700018A14Rik	-
C-REL|ENSMUSG00000065435|mmu-mir-135b|mmu-miR-135b	jt:ENSMUSG00000057098|Ebf1	yes
C-REL|ENSMUSG00000065435|mmu-mir-135b|mmu-miR-135b	jt:ENSMUSG00000073469|Rnaset2a	-
C-REL|ENSMUSG00000065435|mmu-mir-135b|mmu-miR-135b	jt:ENSMUSG00000073006|Gm732	-
C-REL|ENSMUSG00000065435|mmu-mir-135b|mmu-miR-135b	jt:ENSMUSG00000020891|Alox8	-
C-REL|ENSMUSG00000065435|mmu-mir-135b|mmu-miR-135b	jt:ENSMUSG00000006736|Tspan31	-
C-REL|ENSMUSG00000065435|mmu-mir-135b|mmu-miR-135b	jt:ENSMUSG00000073079|Srp54	-
C-REL|ENSMUSG00000065435|mmu-mir-135b|mmu-miR-135b	jt:ENSMUSG00000028974|Dffa	-
C-REL|ENSMUSG00000065435|mmu-mir-135b|mmu-miR-135b	jt:ENSMUSG00000037905|Bri3bp	-
C-REL|ENSMUSG00000065435|mmu-mir-135b|mmu-miR-135b	jt:ENSMUSG00000022108|Itm2b	-
C-REL|ENSMUSG00000065435|mmu-mir-135b|mmu-miR-135b	jt:ENSMUSG00000053164|Gpr21	-
C-REL|ENSMUSG00000065444|mmu-mir-27a|mmu-miR-27a	jt:ENSMUSG00000024219|Anks1	-
C-REL|ENSMUSG00000065444|mmu-mir-27a|mmu-miR-27a	jt:ENSMUSG00000042747|Krtcap2	-
C-REL|ENSMUSG00000065444|mmu-mir-27a|mmu-miR-27a	jt:ENSMUSG00000032375|Aph1b	-
C-REL|ENSMUSG00000065444|mmu-mir-27a|mmu-miR-27a	jt:ENSMUSG00000039253|BC032265	-
C-REL|ENSMUSG00000065444|mmu-mir-27a|mmu-miR-27a	jt:ENSMUSG00000020230|Prmt2	-
C-REL|ENSMUSG00000065444|mmu-mir-27a|mmu-miR-27a	jt:ENSMUSG00000002949|Timm44	-
C-REL|ENSMUSG00000065455|mmu-mir-21|mmu-miR-21	jt:ENSMUSG00000019124|Scrn1	-
C-REL|ENSMUSG00000065455|mmu-mir-21|mmu-miR-21	jt:ENSMUSG00000044991|1110034G24Rik	-
C-REL|ENSMUSG00000065455|mmu-mir-21|mmu-miR-21	jt:ENSMUSG00000019850|Tnfaip3	-
C-REL|ENSMUSG00000065455|mmu-mir-21|mmu-miR-21	jt:ENSMUSG00000000037|Scml2	yes
C-REL|ENSMUSG00000065455|mmu-mir-21|mmu-miR-21	jt:ENSMUSG00000062609|Kcnj15	-
C-REL|ENSMUSG00000065455|mmu-mir-21|mmu-miR-21	jt:ENSMUSG00000021538|Il9	-
C-REL|ENSMUSG00000065455|mmu-mir-21|mmu-miR-21	jt:ENSMUSG00000040813|Tex264	-
C-REL|ENSMUSG00000065455|mmu-mir-21|mmu-miR-21	jt:ENSMUSG00000045875|Adra1a	-
C-REL|ENSMUSG00000065455|mmu-mir-21|mmu-miR-21	jt:ENSMUSG00000021952|Xpo4	-
C-REL|ENSMUSG00000065455|mmu-mir-21|mmu-miR-21	jt:ENSMUSG00000052031|Q8K2L9-2	-
C-REL|ENSMUSG00000065460|mmu-mir-133a-2|mmu-miR-133a	jt:ENSMUSG00000039252|Lgi2	-
C-REL|ENSMUSG00000065460|mmu-mir-133a-2|mmu-miR-133a	jt:ENSMUSG00000067158|Col4a4	-
C-REL|ENSMUSG00000065460|mmu-mir-133a-2|mmu-miR-133a	jt:ENSMUSG00000026547|Tagln2	yes
C-REL|ENSMUSG00000065460|mmu-mir-133a-2|mmu-miR-133a	jt:ENSMUSG00000019254|Ppp1r12c	-
C-REL|ENSMUSG00000065460|mmu-mir-133a-2|mmu-miR-133a	jt:ENSMUSG00000035864|Syt1	yes
C-REL|ENSMUSG00000065460|mmu-mir-133a-2|mmu-miR-133a	jt:ENSMUSG00000027684|Evi1	yes
C-REL|ENSMUSG00000065460|mmu-mir-133a-2|mmu-miR-133a	jt:ENSMUSG00000024176|Sox8	-
C-REL|ENSMUSG00000065460|mmu-mir-133a-2|mmu-miR-133a	jt:ENSMUSG00000047767|Atg16l2	-
C-REL|ENSMUSG00000065460|mmu-mir-133a-2|mmu-miR-133a*	jt:ENSMUSG00000053666|ENSMUSG00000053666	-
C-REL|ENSMUSG00000065460|mmu-mir-133a-2|mmu-miR-133a*	jt:ENSMUSG00000014245|Pigl	-
C-REL|ENSMUSG00000065460|mmu-mir-133a-2|mmu-miR-133a*	jt:ENSMUSG00000056608|Chd9	-
C-REL|ENSMUSG00000065460|mmu-mir-133a-2|mmu-miR-133a*	jt:ENSMUSG00000020151|Ptprr	-
C-REL|ENSMUSG00000065460|mmu-mir-133a-2|mmu-miR-133a*	jt:ENSMUSG00000028148|Them5	-
C-REL|ENSMUSG00000065460|mmu-mir-133a-2|mmu-miR-133a*	jt:ENSMUSG00000061208|V1rc32	-
C-REL|ENSMUSG00000065469|mmu-mir-129-1|mmu-miR-129-5p	jt:ENSMUSG00000034201|Gas2l1	-
C-REL|ENSMUSG00000065469|mmu-mir-129-1|mmu-miR-129-5p	jt:ENSMUSG00000025185|Loxl4	-
C-REL|ENSMUSG00000065469|mmu-mir-129-1|mmu-miR-129-5p	jt:ENSMUSG00000030178|Klra4	-
C-REL|ENSMUSG00000065469|mmu-mir-129-1|mmu-miR-129-5p	jt:ENSMUSG00000043461|1110032A04Rik	-
C-REL|ENSMUSG00000065469|mmu-mir-129-1|mmu-miR-129-5p	jt:ENSMUSG00000032251|Irak1bp1	-
C-REL|ENSMUSG00000065490|mmu-mir-30c-1|mmu-miR-30c	jt:ENSMUSG00000022451|Twf1	yes
C-REL|ENSMUSG00000065490|mmu-mir-30c-1|mmu-miR-30c	jt:ENSMUSG00000076431|Sox4	yes
C-REL|ENSMUSG00000065490|mmu-mir-30c-1|mmu-miR-30c	jt:ENSMUSG00000052707|Tnrc6a	yes
C-REL|ENSMUSG00000065490|mmu-mir-30c-1|mmu-miR-30c	jt:ENSMUSG00000027661|Slc2a10	-
C-REL|ENSMUSG00000065490|mmu-mir-30c-1|mmu-miR-30c	jt:ENSMUSG00000069094|Pde7a	-
C-REL|ENSMUSG00000065490|mmu-mir-30c-1|mmu-miR-30c	jt:ENSMUSG00000052187|Hbb-y	-
C-REL|ENSMUSG00000065490|mmu-mir-30c-1|mmu-miR-30c	jt:ENSMUSG00000020271|Fbxw11	-
C-REL|ENSMUSG00000065490|mmu-mir-30c-1|mmu-miR-30c	jt:ENSMUSG00000030880|Polr3e	-
C-REL|ENSMUSG00000065490|mmu-mir-30c-1|mmu-miR-30c	jt:ENSMUSG00000041592|Sdk2	-
C-REL|ENSMUSG00000065490|mmu-mir-30c-1|mmu-miR-30c	jt:ENSMUSG00000047153|9130227C08Rik	-
C-REL|ENSMUSG00000065490|mmu-mir-30c-1|mmu-miR-30c	jt:ENSMUSG00000022468|Pp11r	-
C-REL|ENSMUSG00000065490|mmu-mir-30c-1|mmu-miR-30c	jt:ENSMUSG00000023473|Celsr3	yes
C-REL|ENSMUSG00000065490|mmu-mir-30c-1|mmu-miR-30c	jt:ENSMUSG00000022362|9130401M01Rik	-
C-REL|ENSMUSG00000065490|mmu-mir-30c-1|mmu-miR-30c	jt:ENSMUSG00000064289|Tank	-
C-REL|ENSMUSG00000065490|mmu-mir-30c-1|mmu-miR-30c	jt:ENSMUSG00000032387|Rbpms2	-
C-REL|ENSMUSG00000065490|mmu-mir-30c-1|mmu-miR-30c	jt:ENSMUSG00000050473|Slc35d3	yes
C-REL|ENSMUSG00000065490|mmu-mir-30c-1|mmu-miR-30c	jt:ENSMUSG00000024317|Rnf138	-
C-REL|ENSMUSG00000065490|mmu-mir-30c-1|mmu-miR-30c	jt:ENSMUSG00000022999|Lmbr1l	yes
C-REL|ENSMUSG00000065490|mmu-mir-30c-1|mmu-miR-30c	jt:ENSMUSG00000032727|Mier3	yes
C-REL|ENSMUSG00000065490|mmu-mir-30c-1|mmu-miR-30c	jt:ENSMUSG00000070501|BC094916	-
C-REL|ENSMUSG00000065519|mmu-mir-10a|mmu-miR-10a	jt:ENSMUSG00000038248|Sobp	yes
C-REL|ENSMUSG00000065519|mmu-mir-10a|mmu-miR-10a	jt:ENSMUSG00000020456|Ogdh	-
C-REL|ENSMUSG00000065519|mmu-mir-10a|mmu-miR-10a	jt:ENSMUSG00000040919|4930505A04Rik	-
C-REL|ENSMUSG00000065519|mmu-mir-10a|mmu-miR-10a	jt:ENSMUSG00000038252|Ncapd2	-
C-REL|ENSMUSG00000065519|mmu-mir-10a|mmu-miR-10a	jt:ENSMUSG00000040653|Ppp1r14c	-
C-REL|ENSMUSG00000065519|mmu-mir-10a|mmu-miR-10a	jt:ENSMUSG00000024038|1500032D16Rik	-
C-REL|ENSMUSG00000065541|mmu-mir-24-2|mmu-miR-24	jt:ENSMUSG00000041347|Bdkrb1	-
C-REL|ENSMUSG00000065541|mmu-mir-24-2|mmu-miR-24	jt:ENSMUSG00000031073|Fgf15	-
C-REL|ENSMUSG00000065541|mmu-mir-24-2|mmu-miR-24	jt:ENSMUSG00000032578|Cish	-
C-REL|ENSMUSG00000065541|mmu-mir-24-2|mmu-miR-24	jt:ENSMUSG00000068085|Cyp2d11	-
C-REL|ENSMUSG00000065541|mmu-mir-24-2|mmu-miR-24	jt:ENSMUSG00000047514|Tspyl1	-
C-REL|ENSMUSG00000065541|mmu-mir-24-2|mmu-miR-24	jt:ENSMUSG00000024309|H2-Ke2	-
C-REL|ENSMUSG00000065541|mmu-mir-24-2|mmu-miR-24	jt:ENSMUSG00000073608|EG619597	-
C-REL|ENSMUSG00000065555|mmu-mir-219-1|mmu-miR-219	jt:ENSMUSG00000032423|Syncrip	-
C-REL|ENSMUSG00000065555|mmu-mir-219-1|mmu-miR-219	jt:ENSMUSG00000026573|Xcl1	-
C-REL|ENSMUSG00000065555|mmu-mir-219-1|mmu-miR-219	jt:ENSMUSG00000038692|Hoxb4	-
C-REL|ENSMUSG00000065555|mmu-mir-219-1|mmu-miR-219	jt:ENSMUSG00000030088|Aldh1l1	-
C-REL|ENSMUSG00000065555|mmu-mir-219-1|mmu-miR-219	jt:ENSMUSG00000021268|Gtl2	-
C-REL|ENSMUSG00000065555|mmu-mir-219-1|mmu-miR-219	jt:ENSMUSG00000050229|Pigm	-
C-REL|ENSMUSG00000065555|mmu-mir-219-1|mmu-miR-219	jt:ENSMUSG00000025577|Cbx2	yes
C-REL|ENSMUSG00000065555|mmu-mir-219-1|mmu-miR-219	jt:ENSMUSG00000028106|4930535B03Rik	-
C-REL|ENSMUSG00000065555|mmu-mir-219-1|mmu-miR-219	jt:ENSMUSG00000034868|Mylc2b	-
C-REL|ENSMUSG00000065555|mmu-mir-219-1|mmu-miR-219	jt:ENSMUSG00000039842|Mcph1	-
C-REL|ENSMUSG00000065555|mmu-mir-219-1|mmu-miR-219	jt:ENSMUSG00000058900|Rsl1	-
C-REL|ENSMUSG00000065555|mmu-mir-219-1|mmu-miR-219	jt:ENSMUSG00000025608|Podxl	yes
C-REL|ENSMUSG00000065555|mmu-mir-219-1|mmu-miR-219	jt:ENSMUSG00000029359|Tesc	-
C-REL|ENSMUSG00000065555|mmu-mir-219-1|mmu-miR-219	jt:ENSMUSG00000024130|Abca3	-
C-REL|ENSMUSG00000065555|mmu-mir-219-1|mmu-miR-219	jt:ENSMUSG00000070574|2310016G11Rik	-
C-REL|ENSMUSG00000065555|mmu-mir-219-1|mmu-miR-219	jt:ENSMUSG00000035960|Apex1	-
C-REL|ENSMUSG00000065555|mmu-mir-219-1|mmu-miR-219	jt:ENSMUSG00000048766|A030001H23Rik	-
C-REL|ENSMUSG00000065555|mmu-mir-219-1|mmu-miR-219	jt:ENSMUSG00000032998|Foxj3	yes
C-REL|ENSMUSG00000065555|mmu-mir-219-1|mmu-miR-219	jt:ENSMUSG00000029195|Klb	-
C-REL|ENSMUSG00000065556|mmu-mir-101b|mmu-miR-101b	jt:ENSMUSG00000029330|Cds1	-
C-REL|ENSMUSG00000065556|mmu-mir-101b|mmu-miR-101b	jt:ENSMUSG00000020843|Timm22	-
C-REL|ENSMUSG00000065556|mmu-mir-101b|mmu-miR-101b	jt:ENSMUSG00000037112|Snf1lk2	yes
C-REL|ENSMUSG00000065556|mmu-mir-101b|mmu-miR-101b	jt:ENSMUSG00000047414|Map4k5	-
C-REL|ENSMUSG00000065556|mmu-mir-101b|mmu-miR-101b	jt:ENSMUSG00000043991|Pura	-
C-REL|ENSMUSG00000065556|mmu-mir-101b|mmu-miR-101b	jt:ENSMUSG00000030069|Prok2	-
C-REL|ENSMUSG00000065560|mmu-mir-148b|mmu-miR-148b	jt:ENSMUSG00000031021|Tmem9b	yes
C-REL|ENSMUSG00000065560|mmu-mir-148b|mmu-miR-148b	jt:ENSMUSG00000064254|Ethe1	-
C-REL|ENSMUSG00000065560|mmu-mir-148b|mmu-miR-148b	jt:ENSMUSG00000051212|Ebi2	-
C-REL|ENSMUSG00000065560|mmu-mir-148b|mmu-miR-148b	jt:ENSMUSG00000029330|Cds1	-
C-REL|ENSMUSG00000065560|mmu-mir-148b|mmu-miR-148b	jt:ENSMUSG00000064267|Hvcn1	-
C-REL|ENSMUSG00000065560|mmu-mir-148b|mmu-miR-148b	jt:ENSMUSG00000026087|Mrpl30	-
C-REL|ENSMUSG00000065560|mmu-mir-148b|mmu-miR-148b	jt:ENSMUSG00000036144|Meox2	yes
C-REL|ENSMUSG00000065560|mmu-mir-148b|mmu-miR-148b	jt:ENSMUSG00000039703|Nploc4	-
C-REL|ENSMUSG00000065560|mmu-mir-148b|mmu-miR-148b	jt:ENSMUSG00000000282|Mnt	yes
C-REL|ENSMUSG00000065560|mmu-mir-148b|mmu-miR-148b	jt:ENSMUSG00000070569|9230110K08Rik	-
C-REL|ENSMUSG00000065560|mmu-mir-148b|mmu-miR-148b	jt:ENSMUSG00000028552|Eps15	yes
C-REL|ENSMUSG00000065560|mmu-mir-148b|mmu-miR-148b	jt:ENSMUSG00000028974|Dffa	-
C-REL|ENSMUSG00000065560|mmu-mir-148b|mmu-miR-148b	jt:ENSMUSG00000036057|Ptpn23	-
C-REL|ENSMUSG00000065560|mmu-mir-148b|mmu-miR-148b	jt:ENSMUSG00000001166|Oas1c	-
C-REL|ENSMUSG00000065560|mmu-mir-148b|mmu-miR-148b	jt:ENSMUSG00000056737|Capg	-
C-REL|ENSMUSG00000065560|mmu-mir-148b|mmu-miR-148b	jt:ENSMUSG00000027799|Nbea	-
C-REL|ENSMUSG00000065560|mmu-mir-148b|mmu-miR-148b	jt:ENSMUSG00000030894|Tpp1	-
C-REL|ENSMUSG00000065560|mmu-mir-148b|mmu-miR-148b	jt:ENSMUSG00000048148|Nwd1	-
C-REL|ENSMUSG00000065564|mmu-let-7b|mmu-let-7b	jt:ENSMUSG00000038192|Cer1	-
C-REL|ENSMUSG00000065564|mmu-let-7b|mmu-let-7b	jt:ENSMUSG00000001829|Clpb	-
C-REL|ENSMUSG00000065564|mmu-let-7b|mmu-let-7b	jt:ENSMUSG00000048799|Ccdc100	yes
C-REL|ENSMUSG00000065564|mmu-let-7b|mmu-let-7b	jt:ENSMUSG00000051034|NM_172462.4	-
C-REL|ENSMUSG00000065564|mmu-let-7b|mmu-let-7b	jt:ENSMUSG00000044387|2410080I02Rik	-
C-REL|ENSMUSG00000065564|mmu-let-7b|mmu-let-7b	jt:ENSMUSG00000070425|Trpc2	-
C-REL|ENSMUSG00000065564|mmu-let-7b|mmu-let-7b	jt:ENSMUSG00000018068|Ints2	yes
C-REL|ENSMUSG00000065564|mmu-let-7b|mmu-let-7b	jt:ENSMUSG00000037490|Slc2a12	yes
C-REL|ENSMUSG00000065564|mmu-let-7b|mmu-let-7b	jt:ENSMUSG00000006463|Zdhhc24	-
C-REL|ENSMUSG00000065564|mmu-let-7b|mmu-let-7b	jt:ENSMUSG00000005397|Nid1	-
C-REL|ENSMUSG00000065564|mmu-let-7b|mmu-let-7b	jt:ENSMUSG00000029594|Rbm19	-
C-REL|ENSMUSG00000065564|mmu-let-7b|mmu-let-7b	jt:ENSMUSG00000047749|Zc3hav1l	-
C-REL|ENSMUSG00000065567|mmu-mir-30c-2|mmu-miR-30c	jt:ENSMUSG00000022451|Twf1	yes
C-REL|ENSMUSG00000065567|mmu-mir-30c-2|mmu-miR-30c	jt:ENSMUSG00000076431|Sox4	yes
C-REL|ENSMUSG00000065567|mmu-mir-30c-2|mmu-miR-30c	jt:ENSMUSG00000052707|Tnrc6a	yes
C-REL|ENSMUSG00000065567|mmu-mir-30c-2|mmu-miR-30c	jt:ENSMUSG00000027661|Slc2a10	-
C-REL|ENSMUSG00000065567|mmu-mir-30c-2|mmu-miR-30c	jt:ENSMUSG00000069094|Pde7a	-
C-REL|ENSMUSG00000065567|mmu-mir-30c-2|mmu-miR-30c	jt:ENSMUSG00000052187|Hbb-y	-
C-REL|ENSMUSG00000065567|mmu-mir-30c-2|mmu-miR-30c	jt:ENSMUSG00000020271|Fbxw11	-
C-REL|ENSMUSG00000065567|mmu-mir-30c-2|mmu-miR-30c	jt:ENSMUSG00000030880|Polr3e	-
C-REL|ENSMUSG00000065567|mmu-mir-30c-2|mmu-miR-30c	jt:ENSMUSG00000041592|Sdk2	-
C-REL|ENSMUSG00000065567|mmu-mir-30c-2|mmu-miR-30c	jt:ENSMUSG00000047153|9130227C08Rik	-
C-REL|ENSMUSG00000065567|mmu-mir-30c-2|mmu-miR-30c	jt:ENSMUSG00000022468|Pp11r	-
C-REL|ENSMUSG00000065567|mmu-mir-30c-2|mmu-miR-30c	jt:ENSMUSG00000023473|Celsr3	yes
C-REL|ENSMUSG00000065567|mmu-mir-30c-2|mmu-miR-30c	jt:ENSMUSG00000022362|9130401M01Rik	-
C-REL|ENSMUSG00000065567|mmu-mir-30c-2|mmu-miR-30c	jt:ENSMUSG00000064289|Tank	-
C-REL|ENSMUSG00000065567|mmu-mir-30c-2|mmu-miR-30c	jt:ENSMUSG00000032387|Rbpms2	-
C-REL|ENSMUSG00000065567|mmu-mir-30c-2|mmu-miR-30c	jt:ENSMUSG00000050473|Slc35d3	yes
C-REL|ENSMUSG00000065567|mmu-mir-30c-2|mmu-miR-30c	jt:ENSMUSG00000024317|Rnf138	-
C-REL|ENSMUSG00000065567|mmu-mir-30c-2|mmu-miR-30c	jt:ENSMUSG00000022999|Lmbr1l	yes
C-REL|ENSMUSG00000065567|mmu-mir-30c-2|mmu-miR-30c	jt:ENSMUSG00000032727|Mier3	yes
C-REL|ENSMUSG00000065567|mmu-mir-30c-2|mmu-miR-30c	jt:ENSMUSG00000070501|BC094916	-
C-REL|ENSMUSG00000065608|mmu-let-7c-2|mmu-let-7c	jt:ENSMUSG00000038192|Cer1	-
C-REL|ENSMUSG00000065608|mmu-let-7c-2|mmu-let-7c	jt:ENSMUSG00000001829|Clpb	-
C-REL|ENSMUSG00000065608|mmu-let-7c-2|mmu-let-7c	jt:ENSMUSG00000048799|Ccdc100	yes
C-REL|ENSMUSG00000065608|mmu-let-7c-2|mmu-let-7c	jt:ENSMUSG00000051034|NM_172462.4	-
C-REL|ENSMUSG00000065608|mmu-let-7c-2|mmu-let-7c	jt:ENSMUSG00000044387|2410080I02Rik	-
C-REL|ENSMUSG00000065608|mmu-let-7c-2|mmu-let-7c	jt:ENSMUSG00000070425|Trpc2	-
C-REL|ENSMUSG00000065608|mmu-let-7c-2|mmu-let-7c	jt:ENSMUSG00000018068|Ints2	yes
C-REL|ENSMUSG00000065608|mmu-let-7c-2|mmu-let-7c	jt:ENSMUSG00000037490|Slc2a12	yes
C-REL|ENSMUSG00000065608|mmu-let-7c-2|mmu-let-7c	jt:ENSMUSG00000006463|Zdhhc24	-
C-REL|ENSMUSG00000065608|mmu-let-7c-2|mmu-let-7c	jt:ENSMUSG00000005397|Nid1	-
C-REL|ENSMUSG00000065608|mmu-let-7c-2|mmu-let-7c	jt:ENSMUSG00000029594|Rbm19	-
C-REL|ENSMUSG00000065608|mmu-let-7c-2|mmu-let-7c	jt:ENSMUSG00000047749|Zc3hav1l	-
C-REL|ENSMUSG00000065611|mmu-mir-23a|mmu-miR-23a	jt:ENSMUSG00000017493|Igfbp4	-
C-REL|ENSMUSG00000065611|mmu-mir-23a|mmu-miR-23a	jt:ENSMUSG00000032079|Apoa5	-
C-REL|ENSMUSG00000065611|mmu-mir-23a|mmu-miR-23a	jt:ENSMUSG00000064037|Xab1	-
C-REL|ENSMUSG00000065611|mmu-mir-23a|mmu-miR-23a	jt:ENSMUSG00000069094|Pde7a	-
C-REL|ENSMUSG00000065611|mmu-mir-23a|mmu-miR-23a	jt:ENSMUSG00000021822|Plau	yes
C-REL|ENSMUSG00000065611|mmu-mir-23a|mmu-miR-23a	jt:ENSMUSG00000023286|Ube2j2	-
C-REL|ENSMUSG00000065611|mmu-mir-23a|mmu-miR-23a	jt:ENSMUSG00000021598|Med10	-
C-REL|ENSMUSG00000065611|mmu-mir-23a|mmu-miR-23a	jt:ENSMUSG00000022965|Ifngr2	yes
C-REL|ENSMUSG00000065611|mmu-mir-23a|mmu-miR-23a	jt:ENSMUSG00000054397|Syne2	-
C-REL|ENSMUSG00000065611|mmu-mir-23a|mmu-miR-23a	jt:ENSMUSG00000021548|Ccnh	yes
C-REL|ENSMUSG00000065611|mmu-mir-23a|mmu-miR-23a	jt:ENSMUSG00000029664|Tfpi2	yes
C-REL|ENSMUSG00000065618|mmu-let-7e|mmu-let-7e	jt:ENSMUSG00000024619|Cdx1	-
C-REL|ENSMUSG00000065618|mmu-let-7e|mmu-let-7e	jt:ENSMUSG00000038192|Cer1	-
C-REL|ENSMUSG00000065618|mmu-let-7e|mmu-let-7e	jt:ENSMUSG00000001829|Clpb	-
C-REL|ENSMUSG00000065618|mmu-let-7e|mmu-let-7e	jt:ENSMUSG00000038495|Otud7b	-
C-REL|ENSMUSG00000065618|mmu-let-7e|mmu-let-7e	jt:ENSMUSG00000048799|Ccdc100	yes
C-REL|ENSMUSG00000065618|mmu-let-7e|mmu-let-7e	jt:ENSMUSG00000051034|NM_172462.4	-
C-REL|ENSMUSG00000065618|mmu-let-7e|mmu-let-7e	jt:ENSMUSG00000044387|2410080I02Rik	-
C-REL|ENSMUSG00000065618|mmu-let-7e|mmu-let-7e	jt:ENSMUSG00000070425|Trpc2	-
C-REL|ENSMUSG00000065618|mmu-let-7e|mmu-let-7e	jt:ENSMUSG00000041805|Pramel1	-
C-REL|ENSMUSG00000065618|mmu-let-7e|mmu-let-7e	jt:ENSMUSG00000018068|Ints2	yes
C-REL|ENSMUSG00000065618|mmu-let-7e|mmu-let-7e	jt:ENSMUSG00000037490|Slc2a12	yes
C-REL|ENSMUSG00000065618|mmu-let-7e|mmu-let-7e	jt:ENSMUSG00000006463|Zdhhc24	-
C-REL|ENSMUSG00000065618|mmu-let-7e|mmu-let-7e	jt:ENSMUSG00000005397|Nid1	-
C-REL|ENSMUSG00000065618|mmu-let-7e|mmu-let-7e	jt:ENSMUSG00000039275|Foxk2	-
C-REL|ENSMUSG00000065618|mmu-let-7e|mmu-let-7e	jt:ENSMUSG00000006392|Med8	-
C-REL|ENSMUSG00000065618|mmu-let-7e|mmu-let-7e	jt:ENSMUSG00000020788|Atp2a3	-
C-REL|ENSMUSG00000065618|mmu-let-7e|mmu-let-7e	jt:ENSMUSG00000029594|Rbm19	-
C-REL|ENSMUSG00000065618|mmu-let-7e|mmu-let-7e	jt:ENSMUSG00000047749|Zc3hav1l	-
C-REL|ENSMUSG00000070074|mmu-mir-484|mmu-miR-484	jt:ENSMUSG00000056716|EG432436	-
C-REL|ENSMUSG00000070074|mmu-mir-484|mmu-miR-484	jt:ENSMUSG00000023868|Pde10a	-
C-REL|ENSMUSG00000070074|mmu-mir-484|mmu-miR-484	jt:ENSMUSG00000037990|Sh3md4	-
C-REL|ENSMUSG00000070074|mmu-mir-484|mmu-miR-484	jt:ENSMUSG00000022855|Senp2	-
C-REL|ENSMUSG00000070074|mmu-mir-484|mmu-miR-484	jt:ENSMUSG00000032473|Cldn18	-
C-REL|ENSMUSG00000070074|mmu-mir-484|mmu-miR-484	jt:ENSMUSG00000048142|Nat8l	-
C-REL|ENSMUSG00000070074|mmu-mir-484|mmu-miR-484	jt:ENSMUSG00000019232|Agxt2l1	-
C-REL|ENSMUSG00000070074|mmu-mir-484|mmu-miR-484	jt:ENSMUSG00000032062|2310030G06Rik	-
C-REL|ENSMUSG00000070074|mmu-mir-484|mmu-miR-484	jt:ENSMUSG00000045174|9430069J07Rik	-
C-REL|ENSMUSG00000070074|mmu-mir-484|mmu-miR-484	jt:ENSMUSG00000029007|Agtrap	-
C-REL|ENSMUSG00000070074|mmu-mir-484|mmu-miR-484	jt:ENSMUSG00000026639|Lamb3	-
C-REL|ENSMUSG00000070074|mmu-mir-484|mmu-miR-484	jt:ENSMUSG00000031504|Rab20	-
C-REL|ENSMUSG00000070081|mmu-mir-505|mmu-miR-505	jt:ENSMUSG00000018589|Glra2	-
C-REL|ENSMUSG00000070081|mmu-mir-505|mmu-miR-505	jt:ENSMUSG00000047897|C030002E08Rik	-
C-REL|ENSMUSG00000070081|mmu-mir-505|mmu-miR-505	jt:ENSMUSG00000029330|Cds1	-
C-REL|ENSMUSG00000070081|mmu-mir-505|mmu-miR-505	jt:ENSMUSG00000040354|Mars	-
C-REL|ENSMUSG00000070081|mmu-mir-505|mmu-miR-505	jt:ENSMUSG00000029406|Pitpnm2	-
C-REL|ENSMUSG00000070081|mmu-mir-505|mmu-miR-505	jt:ENSMUSG00000037108|Pilrb2	-
C-REL|ENSMUSG00000070081|mmu-mir-505|mmu-miR-505	jt:ENSMUSG00000021803|Pcdh21	-
C-REL|ENSMUSG00000070081|mmu-mir-505|mmu-miR-505	jt:ENSMUSG00000063354|Slc39a4	-
C-REL|ENSMUSG00000070081|mmu-mir-505|mmu-miR-505	jt:ENSMUSG00000027852|Kras	-
C-REL|ENSMUSG00000070144|mmu-mir-1-1|mmu-miR-1	jt:ENSMUSG00000004530|Coro1c	yes
C-REL|ENSMUSG00000070144|mmu-mir-1-1|mmu-miR-1	jt:ENSMUSG00000039329|Tex19	-
C-REL|ENSMUSG00000070144|mmu-mir-1-1|mmu-miR-1	jt:ENSMUSG00000055185|EG546166	-
C-REL|ENSMUSG00000070144|mmu-mir-1-1|mmu-miR-1	jt:ENSMUSG00000037905|Bri3bp	-
C-REL|ENSMUSG00000070144|mmu-mir-1-1|mmu-miR-1	jt:ENSMUSG00000033904|6330503K22Rik	-
C-REL|ENSMUSG00000070144|mmu-mir-1-1|mmu-miR-1	jt:ENSMUSG00000056737|Capg	-
C-REL|ENSMUSG00000070144|mmu-mir-1-1|mmu-miR-1	jt:ENSMUSG00000040829|Zmynd15	-
C-REL|ENSMUSG00000076338|mmu-mir-181d|mmu-miR-181d	jt:ENSMUSG00000021395|Spin1	-
C-REL|ENSMUSG00000076338|mmu-mir-181d|mmu-miR-181d	jt:ENSMUSG00000038214|AK122525	-
C-REL|ENSMUSG00000076338|mmu-mir-181d|mmu-miR-181d	jt:ENSMUSG00000036863|Syde2	-
C-REL|ENSMUSG00000076338|mmu-mir-181d|mmu-miR-181d	jt:ENSMUSG00000046873|Mbtps2	-
C-REL|ENSMUSG00000076338|mmu-mir-181d|mmu-miR-181d	jt:ENSMUSG00000038736|Nudcd1	-
C-REL|ENSMUSG00000076338|mmu-mir-181d|mmu-miR-181d	jt:ENSMUSG00000015437|Gzmb	-
C-REL|ENSMUSG00000076338|mmu-mir-181d|mmu-miR-181d	jt:ENSMUSG00000053574|4930563E22Rik	-
C-REL|ENSMUSG00000076338|mmu-mir-181d|mmu-miR-181d	jt:ENSMUSG00000029474|Rnf34	yes
C-REL|ENSMUSG00000076338|mmu-mir-181d|mmu-miR-181d	jt:ENSMUSG00000038323|1700066M21Rik	-
CAC-BP|ENSMUSG00000065411|mmu-mir-195|mmu-miR-195	jt:ENSMUSG00000024901|Peli3	yes
CAC-BP|ENSMUSG00000065420|mmu-mir-142|mmu-miR-142-3p	jt:ENSMUSG00000055855|ENSMUSG00000055855	-
CAC-BP|ENSMUSG00000065420|mmu-mir-142|mmu-miR-142-3p	jt:ENSMUSG00000033965|Slc16a2	-
CAC-BP|ENSMUSG00000065420|mmu-mir-142|mmu-miR-142-5p	jt:ENSMUSG00000028568|Btf3l4	-
CAC-BP|ENSMUSG00000065469|mmu-mir-129-1|mmu-miR-129-5p	jt:ENSMUSG00000034201|Gas2l1	-
CAC-BP|ENSMUSG00000065469|mmu-mir-129-1|mmu-miR-129-5p	jt:ENSMUSG00000031329|Tsx	-
CAC-BP|ENSMUSG00000065469|mmu-mir-129-1|mmu-miR-129-5p	jt:ENSMUSG00000029189|2310045A20Rik	-
CAC-BP|ENSMUSG00000065469|mmu-mir-129-1|mmu-miR-129-5p	jt:ENSMUSG00000050700|Emilin3	-
CAC-BP|ENSMUSG00000065519|mmu-mir-10a|mmu-miR-10a	jt:ENSMUSG00000038248|Sobp	yes
CAC-BP|ENSMUSG00000065554|mmu-mir-199b|mmu-miR-199b	jt:ENSMUSG00000024219|Anks1	-
CAC-BP|ENSMUSG00000065555|mmu-mir-219-1|mmu-miR-219	jt:ENSMUSG00000032423|Syncrip	-
CAC-BP|ENSMUSG00000065555|mmu-mir-219-1|mmu-miR-219	jt:ENSMUSG00000026573|Xcl1	-
CAC-BP|ENSMUSG00000065555|mmu-mir-219-1|mmu-miR-219	jt:ENSMUSG00000038692|Hoxb4	-
CAC-BP|ENSMUSG00000065555|mmu-mir-219-1|mmu-miR-219	jt:ENSMUSG00000060487|Samd5	-
CAC-BP|ENSMUSG00000065555|mmu-mir-219-1|mmu-miR-219	jt:ENSMUSG00000034570|Pib5pa	yes
CAC-BP|ENSMUSG00000065618|mmu-let-7e|mmu-let-7e	jt:ENSMUSG00000024619|Cdx1	-
CAC-BP|ENSMUSG00000065618|mmu-let-7e|mmu-let-7e	jt:ENSMUSG00000038192|Cer1	-
CAC-BP|ENSMUSG00000065618|mmu-let-7e|mmu-let-7e	jt:ENSMUSG00000001829|Clpb	-
CAC-BP|ENSMUSG00000065618|mmu-let-7e|mmu-let-7e	jt:ENSMUSG00000038495|Otud7b	-
CAC-BP|ENSMUSG00000065618|mmu-let-7e|mmu-let-7e	jt:ENSMUSG00000062007|Hsh2d	-
CAC-BP|ENSMUSG00000065618|mmu-let-7e|mmu-let-7e	jt:ENSMUSG00000063730|Hsd3b2	-
CAC-BP|ENSMUSG00000065618|mmu-let-7e|mmu-let-7e	jt:ENSMUSG00000044387|2410080I02Rik	-
CAC-BP|ENSMUSG00000065618|mmu-let-7e|mmu-let-7e	jt:ENSMUSG00000044359|P2ry4	-
CAC-BP|ENSMUSG00000065618|mmu-let-7e|mmu-let-7e	jt:ENSMUSG00000028749|Pla2g2f	-
CAC-BP|ENSMUSG00000070109|mmu-mir-497|mmu-miR-497	jt:ENSMUSG00000024901|Peli3	yes
CACD|ENSMUSG00000065420|mmu-mir-142|mmu-miR-142-3p	jt:ENSMUSG00000042594|Sh2b3	-
CACD|ENSMUSG00000065420|mmu-mir-142|mmu-miR-142-3p	jt:ENSMUSG00000063362|Alg11	-
CACD|ENSMUSG00000065420|mmu-mir-142|mmu-miR-142-3p	jt:ENSMUSG00000045608|Dbx2	-
CACD|ENSMUSG00000065420|mmu-mir-142|mmu-miR-142-3p	jt:ENSMUSG00000021999|Cpb2	-
CACD|ENSMUSG00000065420|mmu-mir-142|mmu-miR-142-5p	jt:ENSMUSG00000028568|Btf3l4	-
CACD|ENSMUSG00000065555|mmu-mir-219-1|mmu-miR-219	jt:ENSMUSG00000032890|Rims3	-
CACD|ENSMUSG00000065555|mmu-mir-219-1|mmu-miR-219	jt:ENSMUSG00000025795|Rassf3	-
CACD|ENSMUSG00000065555|mmu-mir-219-1|mmu-miR-219	jt:ENSMUSG00000058063|Trim31	-
CDP|ENSMUSG00000065545|mmu-mir-9-3|mmu-miR-9*	jt:ENSMUSG00000019230|Lhx9	-
CDP|ENSMUSG00000065545|mmu-mir-9-3|mmu-miR-9*	jt:ENSMUSG00000035227|Spcs2	-
CDP|ENSMUSG00000065545|mmu-mir-9-3|mmu-miR-9*	jt:ENSMUSG00000000938|Hoxa10	-
CDP|ENSMUSG00000065555|mmu-mir-219-1|mmu-miR-219	jt:ENSMUSG00000048766|A030001H23Rik	-
CDX-2|ENSMUSG00000065416|mmu-mir-19a|mmu-miR-19a	jt:ENSMUSG00000039234|Sec24d	-
CDX-2|ENSMUSG00000065416|mmu-mir-19a|mmu-miR-19a	jt:ENSMUSG00000037999|Centd1	yes
CDX-2|ENSMUSG00000065416|mmu-mir-19a|mmu-miR-19a	jt:ENSMUSG00000054663|ENSMUSG00000054663	-
CDX-2|ENSMUSG00000065416|mmu-mir-19a|mmu-miR-19a	jt:ENSMUSG00000062373|Tmem65	yes
CDX-2|ENSMUSG00000065416|mmu-mir-19a|mmu-miR-19a	jt:ENSMUSG00000019809|Pex3	-
CDX-2|ENSMUSG00000065416|mmu-mir-19a|mmu-miR-19a	jt:ENSMUSG00000002996|Hbp1	yes
CDX-2|ENSMUSG00000065416|mmu-mir-19a|mmu-miR-19a	jt:ENSMUSG00000028572|Hook1	-
CDX-2|ENSMUSG00000065435|mmu-mir-135b|mmu-miR-135b	jt:ENSMUSG00000073006|Gm732	-
CDX-2|ENSMUSG00000065435|mmu-mir-135b|mmu-miR-135b	jt:ENSMUSG00000022236|Ropn1l	-
CDX-2|ENSMUSG00000065442|mmu-mir-20a|mmu-miR-20a	jt:ENSMUSG00000025497|Q8VHF2-2	-
CDX-2|ENSMUSG00000065442|mmu-mir-20a|mmu-miR-20a	jt:ENSMUSG00000038437|Mllt6	yes
CDX-2|ENSMUSG00000065442|mmu-mir-20a|mmu-miR-20a	jt:ENSMUSG00000032536|Trak1	-
CDX-2|ENSMUSG00000065442|mmu-mir-20a|mmu-miR-20a	jt:ENSMUSG00000054057|Cks1b	-
CDX-2|ENSMUSG00000065502|mmu-mir-202|mmu-miR-202	jt:ENSMUSG00000040105|Ppapdc2	-
CDX-2|ENSMUSG00000065508|mmu-mir-17|mmu-miR-17-5p	jt:ENSMUSG00000025497|Q8VHF2-2	-
CDX-2|ENSMUSG00000065508|mmu-mir-17|mmu-miR-17-5p	jt:ENSMUSG00000026193|Fn1	-
CDX-2|ENSMUSG00000065508|mmu-mir-17|mmu-miR-17-5p	jt:ENSMUSG00000038437|Mllt6	-
CDX-2|ENSMUSG00000076312|mmu-mir-499|mmu-miR-499	jt:ENSMUSG00000047508|Mbd3l2	-
CDX-2|ENSMUSG00000076312|mmu-mir-499|mmu-miR-499	jt:ENSMUSG00000018986|Slfn3	-
CHOP-C/EBPALPHA|ENSMUSG00000065439|mmu-mir-140|mmu-miR-140	jt:ENSMUSG00000023052|Npff	-
CHOP-C/EBPALPHA|ENSMUSG00000065442|mmu-mir-20a|mmu-miR-20a	jt:ENSMUSG00000000552|Zfp385	-
CHOP-C/EBPALPHA|ENSMUSG00000065442|mmu-mir-20a|mmu-miR-20a	jt:ENSMUSG00000020170|Frs2	yes
CHOP-C/EBPALPHA|ENSMUSG00000065487|mmu-mir-24-1|mmu-miR-24	jt:ENSMUSG00000002781|Tmem143	-
CHOP-C/EBPALPHA|ENSMUSG00000065487|mmu-mir-24-1|mmu-miR-24	jt:ENSMUSG00000028191|Bcl10	-
CHOP-C/EBPALPHA|ENSMUSG00000065487|mmu-mir-24-1|mmu-miR-24*	jt:ENSMUSG00000000318|Mgl1	-
CHOP-C/EBPALPHA|ENSMUSG00000065508|mmu-mir-17|mmu-miR-17-5p	jt:ENSMUSG00000000552|Zfp385	-
CHOP-C/EBPALPHA|ENSMUSG00000065508|mmu-mir-17|mmu-miR-17-5p	jt:ENSMUSG00000027589|Pcmtd2	-
CHX10|ENSMUSG00000065435|mmu-mir-135b|mmu-miR-135b	jt:ENSMUSG00000048120|Entpd1	yes
CHX10|ENSMUSG00000065435|mmu-mir-135b|mmu-miR-135b	jt:ENSMUSG00000058568|Defb50	-
CREB|ENSMUSG00000065590|mmu-mir-212|mmu-miR-212	jt:ENSMUSG00000032412|Atp1b3	-
CREB|ENSMUSG00000065590|mmu-mir-212|mmu-miR-212	jt:ENSMUSG00000022463|Srebf2	-
CREB|ENSMUSG00000065590|mmu-mir-212|mmu-miR-212	jt:ENSMUSG00000022614|Tmem112b	-
CREB|ENSMUSG00000076146|mmu-mir-449b|mmu-miR-449b	jt:ENSMUSG00000049299|Trappc1	-
CREB|ENSMUSG00000076146|mmu-mir-449b|mmu-miR-449b	jt:ENSMUSG00000037640|Zfp60	-
CREB|ENSMUSG00000076146|mmu-mir-449b|mmu-miR-449b	jt:ENSMUSG00000027088|Phospho2	-
CREB|ENSMUSG00000076146|mmu-mir-449b|mmu-miR-449b	jt:ENSMUSG00000059811|Arl6ip2	-
CRX|ENSMUSG00000065415|mmu-mir-217|mmu-miR-217	jt:ENSMUSG00000029687|Ezh2	-
CRX|ENSMUSG00000065415|mmu-mir-217|mmu-miR-217	jt:ENSMUSG00000034701|Neurod1	-
CRX|ENSMUSG00000065487|mmu-mir-24-1|mmu-miR-24	jt:ENSMUSG00000036452|Arhgap26	-
CRX|ENSMUSG00000065487|mmu-mir-24-1|mmu-miR-24	jt:ENSMUSG00000032021|Crtam	-
CRX|ENSMUSG00000065487|mmu-mir-24-1|mmu-miR-24	jt:ENSMUSG00000036529|Sbf1	-
CRX|ENSMUSG00000065487|mmu-mir-24-1|mmu-miR-24*	jt:ENSMUSG00000028264|Spaca1	-
CRX|ENSMUSG00000065531|mmu-mir-1-2|mmu-miR-1	jt:ENSMUSG00000026858|5730472N09Rik	-
CRX|ENSMUSG00000065531|mmu-mir-1-2|mmu-miR-1	jt:ENSMUSG00000028736|Pax7	-
CRX|ENSMUSG00000065531|mmu-mir-1-2|mmu-miR-1	jt:ENSMUSG00000031400|G6pdx	-
CRX|ENSMUSG00000065531|mmu-mir-1-2|mmu-miR-1	jt:ENSMUSG00000001827|Folr1	-
CRX|ENSMUSG00000065545|mmu-mir-9-3|mmu-miR-9	jt:ENSMUSG00000024132|Dci	-
CRX|ENSMUSG00000065545|mmu-mir-9-3|mmu-miR-9	jt:ENSMUSG00000033365|Ipo13	yes
CRX|ENSMUSG00000065545|mmu-mir-9-3|mmu-miR-9*	jt:ENSMUSG00000026767|2310047O13Rik	-
CRX|ENSMUSG00000065581|mmu-mir-194-1|mmu-miR-194	jt:ENSMUSG00000052374|Actn2	-
CRX|ENSMUSG00000065581|mmu-mir-194-1|mmu-miR-194	jt:ENSMUSG00000047146|Cxxc6	-
CRX|ENSMUSG00000065581|mmu-mir-194-1|mmu-miR-194	jt:ENSMUSG00000042494|1700122O11Rik	-
CdxA|ENSMUSG00000065564|mmu-let-7b|mmu-let-7b	jt:ENSMUSG00000006463|Zdhhc24	-
CdxA|ENSMUSG00000065564|mmu-let-7b|mmu-let-7b	jt:ENSMUSG00000038267|3110004L20Rik	-
CdxA|ENSMUSG00000065564|mmu-let-7b|mmu-let-7b	jt:ENSMUSG00000037470|Ugcgl1	yes
CdxA|ENSMUSG00000065564|mmu-let-7b|mmu-let-7b	jt:ENSMUSG00000037307|4930517K23Rik	-
CdxA|ENSMUSG00000065564|mmu-let-7b|mmu-let-7b	jt:ENSMUSG00000044362|Ccdc89	-
CdxA|ENSMUSG00000065564|mmu-let-7b|mmu-let-7b	jt:ENSMUSG00000032712|2810474O19Rik	-
CdxA|ENSMUSG00000065581|mmu-mir-194-1|mmu-miR-194	jt:ENSMUSG00000052374|Actn2	-
CdxA|ENSMUSG00000065581|mmu-mir-194-1|mmu-miR-194	jt:ENSMUSG00000036894|Rap2b	yes
CdxA|ENSMUSG00000065581|mmu-mir-194-1|mmu-miR-194	jt:ENSMUSG00000030866|Ern2	-
CdxA|ENSMUSG00000065581|mmu-mir-194-1|mmu-miR-194	jt:ENSMUSG00000034120|Sfrs2	-
CdxA|ENSMUSG00000065581|mmu-mir-194-1|mmu-miR-194	jt:ENSMUSG00000032042|Srpr	-
CdxA|ENSMUSG00000065581|mmu-mir-194-1|mmu-miR-194	jt:ENSMUSG00000028933|Xrcc2	-
CdxA|ENSMUSG00000065608|mmu-let-7c-2|mmu-let-7c	jt:ENSMUSG00000006463|Zdhhc24	-
CdxA|ENSMUSG00000065608|mmu-let-7c-2|mmu-let-7c	jt:ENSMUSG00000038267|3110004L20Rik	-
CdxA|ENSMUSG00000065608|mmu-let-7c-2|mmu-let-7c	jt:ENSMUSG00000037470|Ugcgl1	yes
CdxA|ENSMUSG00000065608|mmu-let-7c-2|mmu-let-7c	jt:ENSMUSG00000037307|4930517K23Rik	-
CdxA|ENSMUSG00000065608|mmu-let-7c-2|mmu-let-7c	jt:ENSMUSG00000044362|Ccdc89	-
CdxA|ENSMUSG00000065608|mmu-let-7c-2|mmu-let-7c	jt:ENSMUSG00000032712|2810474O19Rik	-
DBP|ENSMUSG00000065413|mmu-mir-367|mmu-miR-367	jt:ENSMUSG00000040111|Gramd1b	yes
DBP|ENSMUSG00000065413|mmu-mir-367|mmu-miR-367	jt:ENSMUSG00000021081|Serpina1f	-
DBP|ENSMUSG00000065413|mmu-mir-367|mmu-miR-367	jt:ENSMUSG00000030960|2010208K18Rik	-
DBP|ENSMUSG00000065413|mmu-mir-367|mmu-miR-367	jt:ENSMUSG00000008305|Tle1	-
DBP|ENSMUSG00000065415|mmu-mir-217|mmu-miR-217	jt:ENSMUSG00000021508|Cxcl14	-
DBP|ENSMUSG00000065415|mmu-mir-217|mmu-miR-217	jt:ENSMUSG00000019478|Rab4a	-
DBP|ENSMUSG00000065415|mmu-mir-217|mmu-miR-217	jt:ENSMUSG00000053270|ENSMUSG00000053270	-
DBP|ENSMUSG00000065415|mmu-mir-217|mmu-miR-217	jt:ENSMUSG00000021911|Parg	-
DBP|ENSMUSG00000065415|mmu-mir-217|mmu-miR-217	jt:ENSMUSG00000032079|Apoa5	-
DBP|ENSMUSG00000065415|mmu-mir-217|mmu-miR-217	jt:ENSMUSG00000000303|Cdh1	-
DBP|ENSMUSG00000065447|mmu-mir-302d|mmu-miR-302d	jt:ENSMUSG00000066571|4931406P16Rik	-
DBP|ENSMUSG00000065447|mmu-mir-302d|mmu-miR-302d	jt:ENSMUSG00000037411|Serpine1	-
DBP|ENSMUSG00000065447|mmu-mir-302d|mmu-miR-302d	jt:ENSMUSG00000039813|Tbc1d2	-
DBP|ENSMUSG00000065447|mmu-mir-302d|mmu-miR-302d	jt:ENSMUSG00000026285|Pdcd1	-
DBP|ENSMUSG00000065447|mmu-mir-302d|mmu-miR-302d	jt:ENSMUSG00000055370|ENSMUSG00000055370	-
DBP|ENSMUSG00000065447|mmu-mir-302d|mmu-miR-302d	jt:ENSMUSG00000006127|Pps	-
DBP|ENSMUSG00000065447|mmu-mir-302d|mmu-miR-302d	jt:ENSMUSG00000024213|NUDT3_MOUSE	-
DBP|ENSMUSG00000065449|mmu-mir-365-1|mmu-miR-365	jt:ENSMUSG00000031885|Cbfb	-
DBP|ENSMUSG00000065449|mmu-mir-365-1|mmu-miR-365	jt:ENSMUSG00000021775|Nr1d2	-
DBP|ENSMUSG00000065449|mmu-mir-365-1|mmu-miR-365	jt:ENSMUSG00000031290|Q3UMG5-2	-
DBP|ENSMUSG00000065482|mmu-mir-302c|mmu-miR-302c	jt:ENSMUSG00000037411|Serpine1	-
DBP|ENSMUSG00000065482|mmu-mir-302c|mmu-miR-302c	jt:ENSMUSG00000039813|Tbc1d2	-
DBP|ENSMUSG00000065482|mmu-mir-302c|mmu-miR-302c	jt:ENSMUSG00000028399|Ptprd	-
DBP|ENSMUSG00000065482|mmu-mir-302c|mmu-miR-302c	jt:ENSMUSG00000026285|Pdcd1	-
DBP|ENSMUSG00000065482|mmu-mir-302c|mmu-miR-302c	jt:ENSMUSG00000055370|ENSMUSG00000055370	-
DBP|ENSMUSG00000065482|mmu-mir-302c|mmu-miR-302c	jt:ENSMUSG00000006127|Pps	-
DBP|ENSMUSG00000065482|mmu-mir-302c|mmu-miR-302c	jt:ENSMUSG00000024213|NUDT3_MOUSE	-
DBP|ENSMUSG00000065482|mmu-mir-302c|mmu-miR-302c*	jt:ENSMUSG00000027763|Mbnl1	-
DBP|ENSMUSG00000065482|mmu-mir-302c|mmu-miR-302c*	jt:ENSMUSG00000001943|Vsig2	-
DBP|ENSMUSG00000065482|mmu-mir-302c|mmu-miR-302c*	jt:ENSMUSG00000038506|Dcun1d2	-
DBP|ENSMUSG00000065482|mmu-mir-302c|mmu-miR-302c*	jt:ENSMUSG00000034115|Scn11a	-
DBP|ENSMUSG00000076252|mmu-mir-302b|mmu-miR-302b	jt:ENSMUSG00000066571|4931406P16Rik	-
DBP|ENSMUSG00000076252|mmu-mir-302b|mmu-miR-302b	jt:ENSMUSG00000037411|Serpine1	-
DBP|ENSMUSG00000076252|mmu-mir-302b|mmu-miR-302b	jt:ENSMUSG00000039813|Tbc1d2	-
DBP|ENSMUSG00000076252|mmu-mir-302b|mmu-miR-302b	jt:ENSMUSG00000026285|Pdcd1	-
DBP|ENSMUSG00000076252|mmu-mir-302b|mmu-miR-302b	jt:ENSMUSG00000055370|ENSMUSG00000055370	-
DBP|ENSMUSG00000076252|mmu-mir-302b|mmu-miR-302b	jt:ENSMUSG00000006127|Pps	-
DBP|ENSMUSG00000076252|mmu-mir-302b|mmu-miR-302b	jt:ENSMUSG00000024213|NUDT3_MOUSE	-
DBP|ENSMUSG00000076252|mmu-mir-302b|mmu-miR-302b*	jt:ENSMUSG00000035200|Chrnb4	-
DBP|ENSMUSG00000076252|mmu-mir-302b|mmu-miR-302b*	jt:ENSMUSG00000028248|5730406M06Rik	-
DBP|ENSMUSG00000076252|mmu-mir-302b|mmu-miR-302b*	jt:ENSMUSG00000022491|Glycam1	-
E4F1|ENSMUSG00000065543|mmu-mir-330|mmu-miR-330	jt:ENSMUSG00000022113|Trim52	-
E4F1|ENSMUSG00000065543|mmu-mir-330|mmu-miR-330	jt:ENSMUSG00000034871|BC026682	-
E4F1|ENSMUSG00000065590|mmu-mir-212|mmu-miR-212	jt:ENSMUSG00000032434|Cmtm6	-
E4F1|ENSMUSG00000065590|mmu-mir-212|mmu-miR-212	jt:ENSMUSG00000052752|Rab26	-
E4F1|ENSMUSG00000065590|mmu-mir-212|mmu-miR-212	jt:ENSMUSG00000056078|Lipm	-
E4F1|ENSMUSG00000065590|mmu-mir-212|mmu-miR-212	jt:ENSMUSG00000016458|Wt1	-
E4F1|ENSMUSG00000065590|mmu-mir-212|mmu-miR-212	jt:ENSMUSG00000022463|Srebf2	-
E4F1|ENSMUSG00000065606|mmu-mir-16-2|mmu-miR-16	jt:ENSMUSG00000027274|Mkks	-
E4F1|ENSMUSG00000065606|mmu-mir-16-2|mmu-miR-16	jt:ENSMUSG00000006378|Gcat	-
EGR|ENSMUSG00000065395|mmu-mir-193|mmu-miR-193	jt:ENSMUSG00000047554|Tmem41b	-
EGR|ENSMUSG00000065395|mmu-mir-193|mmu-miR-193	jt:ENSMUSG00000027229|4933406J08Rik	-
EGR|ENSMUSG00000065395|mmu-mir-193|mmu-miR-193	jt:ENSMUSG00000060461|Dppa5	-
EGR|ENSMUSG00000065395|mmu-mir-193|mmu-miR-193	jt:ENSMUSG00000030691|Fchsd2	-
EGR|ENSMUSG00000065395|mmu-mir-193|mmu-miR-193	jt:ENSMUSG00000043833|2900005J15Rik	-
EGR|ENSMUSG00000065395|mmu-mir-193|mmu-miR-193	jt:ENSMUSG00000053080|2700081O15Rik	-
EGR|ENSMUSG00000065395|mmu-mir-193|mmu-miR-193	jt:ENSMUSG00000027367|Stard7	-
EGR|ENSMUSG00000065395|mmu-mir-193|mmu-miR-193	jt:ENSMUSG00000022770|Dlg1	-
EGR|ENSMUSG00000065396|mmu-mir-99b|mmu-miR-99b	jt:ENSMUSG00000039983|Ccdc32	-
EGR|ENSMUSG00000065396|mmu-mir-99b|mmu-miR-99b	jt:ENSMUSG00000033228|Sfrs2ip	-
EGR|ENSMUSG00000065396|mmu-mir-99b|mmu-miR-99b	jt:ENSMUSG00000068154|Insm1	-
EGR|ENSMUSG00000065396|mmu-mir-99b|mmu-miR-99b	jt:ENSMUSG00000023008|Fmnl3	-
EGR|ENSMUSG00000065489|mmu-mir-365-2|mmu-miR-365	jt:ENSMUSG00000060227|Casc4	-
EGR|ENSMUSG00000065572|mmu-mir-130b|mmu-miR-130b	jt:ENSMUSG00000029869|Ephb6	-
EGR|ENSMUSG00000065572|mmu-mir-130b|mmu-miR-130b	jt:ENSMUSG00000026213|Stk11ip	-
EGR|ENSMUSG00000065572|mmu-mir-130b|mmu-miR-130b	jt:ENSMUSG00000031736|4933436C20Rik	-
EGR|ENSMUSG00000065572|mmu-mir-130b|mmu-miR-130b	jt:ENSMUSG00000029189|2310045A20Rik	-
EGR|ENSMUSG00000065572|mmu-mir-130b|mmu-miR-130b	jt:ENSMUSG00000032097|Ddx6	yes
EGR|ENSMUSG00000065572|mmu-mir-130b|mmu-miR-130b	jt:ENSMUSG00000033228|Sfrs2ip	-
EGR|ENSMUSG00000065572|mmu-mir-130b|mmu-miR-130b	jt:ENSMUSG00000042115|Klhdc8a	yes
EGR|ENSMUSG00000065572|mmu-mir-130b|mmu-miR-130b	jt:ENSMUSG00000057963|Itpk1	yes
EGR|ENSMUSG00000065572|mmu-mir-130b|mmu-miR-130b	jt:ENSMUSG00000027463|2310046K01Rik	-
EGR|ENSMUSG00000065572|mmu-mir-130b|mmu-miR-130b	jt:ENSMUSG00000022770|Dlg1	-
EGR|ENSMUSG00000065590|mmu-mir-212|mmu-miR-212	jt:ENSMUSG00000014177|Fam18b	-
EGR|ENSMUSG00000065618|mmu-let-7e|mmu-let-7e	jt:ENSMUSG00000041805|Pramel1	-
EGR|ENSMUSG00000065618|mmu-let-7e|mmu-let-7e	jt:ENSMUSG00000021306|Gpr137b	-
EGR|ENSMUSG00000065618|mmu-let-7e|mmu-let-7e	jt:ENSMUSG00000029430|Ran	-
EGR|ENSMUSG00000065618|mmu-let-7e|mmu-let-7e	jt:ENSMUSG00000039275|Foxk2	-
EGR|ENSMUSG00000065618|mmu-let-7e|mmu-let-7e	jt:ENSMUSG00000036450|Hif1an	-
EGR|ENSMUSG00000065618|mmu-let-7e|mmu-let-7e	jt:ENSMUSG00000037169|Mycn	yes
ELF-1|ENSMUSG00000065409|mmu-mir-30e|mmu-miR-30e	jt:ENSMUSG00000048039|Isg20l2	yes
ELF-1|ENSMUSG00000065409|mmu-mir-30e|mmu-miR-30e	jt:ENSMUSG00000049971|Glt1d1	-
ELF-1|ENSMUSG00000065409|mmu-mir-30e|mmu-miR-30e	jt:ENSMUSG00000064289|Tank	-
ELF-1|ENSMUSG00000065409|mmu-mir-30e|mmu-miR-30e	jt:ENSMUSG00000055370|ENSMUSG00000055370	-
ELF-1|ENSMUSG00000065409|mmu-mir-30e|mmu-miR-30e	jt:ENSMUSG00000015536|Mocs2	-
ELF-1|ENSMUSG00000065409|mmu-mir-30e|mmu-miR-30e	jt:ENSMUSG00000024423|Impact	-
ELF-1|ENSMUSG00000065409|mmu-mir-30e|mmu-miR-30e	jt:ENSMUSG00000032562|Gnai2	yes
ELF-1|ENSMUSG00000065409|mmu-mir-30e|mmu-miR-30e	jt:ENSMUSG00000057841|Rpl32	-
ELF-1|ENSMUSG00000065409|mmu-mir-30e|mmu-miR-30e	jt:ENSMUSG00000022468|Pp11r	-
ELF-1|ENSMUSG00000065409|mmu-mir-30e|mmu-miR-30e	jt:ENSMUSG00000057751|Megf6	-
ELF-1|ENSMUSG00000065409|mmu-mir-30e|mmu-miR-30e	jt:ENSMUSG00000070501|BC094916	-
ELF-1|ENSMUSG00000065409|mmu-mir-30e|mmu-miR-30e	jt:ENSMUSG00000073491|E430029J22Rik	-
ELF-1|ENSMUSG00000065409|mmu-mir-30e|mmu-miR-30e	jt:ENSMUSG00000038567|Cyp24a1	yes
ELF-1|ENSMUSG00000065409|mmu-mir-30e|mmu-miR-30e	jt:ENSMUSG00000030556|Lrrc28	-
ELF-1|ENSMUSG00000065409|mmu-mir-30e|mmu-miR-30e	jt:ENSMUSG00000022426|Josd1	yes
ELF-1|ENSMUSG00000065409|mmu-mir-30e|mmu-miR-30e	jt:ENSMUSG00000028556|Dock7	yes
ELF-1|ENSMUSG00000065409|mmu-mir-30e|mmu-miR-30e	jt:ENSMUSG00000036661|Dennd3	-
ELF-1|ENSMUSG00000065409|mmu-mir-30e|mmu-miR-30e	jt:ENSMUSG00000033545|Znrf1	yes
ELF-1|ENSMUSG00000065409|mmu-mir-30e|mmu-miR-30e*	jt:ENSMUSG00000036523|Greb1	-
ELF-1|ENSMUSG00000065430|mmu-mir-26a-2|mmu-miR-26a	jt:ENSMUSG00000007656|Arpp19	-
ELF-1|ENSMUSG00000065430|mmu-mir-26a-2|mmu-miR-26a	jt:ENSMUSG00000051586|BC030863	-
ELF-1|ENSMUSG00000065430|mmu-mir-26a-2|mmu-miR-26a	jt:ENSMUSG00000017861|Mybl2	-
ELF-1|ENSMUSG00000065430|mmu-mir-26a-2|mmu-miR-26a	jt:ENSMUSG00000034359|OTTMUSG00000008540	-
ELF-1|ENSMUSG00000065430|mmu-mir-26a-2|mmu-miR-26a	jt:ENSMUSG00000027447|Cst3	-
ELF-1|ENSMUSG00000065430|mmu-mir-26a-2|mmu-miR-26a	jt:ENSMUSG00000029512|Ulk1	yes
ELF-1|ENSMUSG00000065430|mmu-mir-26a-2|mmu-miR-26a	jt:ENSMUSG00000009900|Wnt3a	-
ELF-1|ENSMUSG00000065430|mmu-mir-26a-2|mmu-miR-26a	jt:ENSMUSG00000032264|Zw10	-
ELF-1|ENSMUSG00000065430|mmu-mir-26a-2|mmu-miR-26a	jt:ENSMUSG00000025010|Ccnj	yes
ELF-1|ENSMUSG00000065430|mmu-mir-26a-2|mmu-miR-26a	jt:ENSMUSG00000037316|Bag4	-
ELF-1|ENSMUSG00000065430|mmu-mir-26a-2|mmu-miR-26a	jt:ENSMUSG00000019893|Ros1	-
ELF-1|ENSMUSG00000065435|mmu-mir-135b|mmu-miR-135b	jt:ENSMUSG00000073006|Gm732	-
ELF-1|ENSMUSG00000065435|mmu-mir-135b|mmu-miR-135b	jt:ENSMUSG00000033732|Sf3b3	-
ELF-1|ENSMUSG00000065435|mmu-mir-135b|mmu-miR-135b	jt:ENSMUSG00000033099|Nol12	-
ELF-1|ENSMUSG00000065435|mmu-mir-135b|mmu-miR-135b	jt:ENSMUSG00000026049|1700029F09Rik	-
ELF-1|ENSMUSG00000065435|mmu-mir-135b|mmu-miR-135b	jt:ENSMUSG00000043251|Exoc3l	-
ELF-1|ENSMUSG00000065435|mmu-mir-135b|mmu-miR-135b	jt:ENSMUSG00000015335|Zdhhc12	-
ELF-1|ENSMUSG00000065435|mmu-mir-135b|mmu-miR-135b	jt:ENSMUSG00000053164|Gpr21	-
ELF-1|ENSMUSG00000065435|mmu-mir-135b|mmu-miR-135b	jt:ENSMUSG00000052921|Arhgef15	-
ELF-1|ENSMUSG00000065435|mmu-mir-135b|mmu-miR-135b	jt:ENSMUSG00000024283|Wac	yes
ELF-1|ENSMUSG00000065444|mmu-mir-27a|mmu-miR-27a	jt:ENSMUSG00000021868|Ppif	yes
ELF-1|ENSMUSG00000065444|mmu-mir-27a|mmu-miR-27a	jt:ENSMUSG00000039253|BC032265	-
ELF-1|ENSMUSG00000065444|mmu-mir-27a|mmu-miR-27a	jt:ENSMUSG00000009621|Vav2	yes
ELF-1|ENSMUSG00000065444|mmu-mir-27a|mmu-miR-27a	jt:ENSMUSG00000035385|Ccl2	-
ELF-1|ENSMUSG00000065444|mmu-mir-27a|mmu-miR-27a	jt:ENSMUSG00000037992|Rara	yes
ELF-1|ENSMUSG00000065444|mmu-mir-27a|mmu-miR-27a	jt:ENSMUSG00000035683|Melk	-
ELF-1|ENSMUSG00000065444|mmu-mir-27a|mmu-miR-27a	jt:ENSMUSG00000032902|Slc16a1	-
ELF-1|ENSMUSG00000065444|mmu-mir-27a|mmu-miR-27a	jt:ENSMUSG00000030062|Rpn1	yes
ELF-1|ENSMUSG00000065444|mmu-mir-27a|mmu-miR-27a	jt:ENSMUSG00000036162|1700066J24Rik	-
ELF-1|ENSMUSG00000065444|mmu-mir-27a|mmu-miR-27a	jt:ENSMUSG00000024160|Spsb3	-
ELF-1|ENSMUSG00000065444|mmu-mir-27a|mmu-miR-27a	jt:ENSMUSG00000034320|Slc26a2	-
ELF-1|ENSMUSG00000065451|mmu-mir-101a|mmu-miR-101a	jt:ENSMUSG00000020519|Sap30l	-
ELF-1|ENSMUSG00000065451|mmu-mir-101a|mmu-miR-101a	jt:ENSMUSG00000039410|Prdm16	-
ELF-1|ENSMUSG00000065451|mmu-mir-101a|mmu-miR-101a	jt:ENSMUSG00000057195|Ceacam13	-
ELF-1|ENSMUSG00000065451|mmu-mir-101a|mmu-miR-101a	jt:ENSMUSG00000038039|Gcc2	yes
ELF-1|ENSMUSG00000065451|mmu-mir-101a|mmu-miR-101a	jt:ENSMUSG00000024114|4931440B09Rik	-
ELF-1|ENSMUSG00000065451|mmu-mir-101a|mmu-miR-101a	jt:ENSMUSG00000031616|Ednra	-
ELF-1|ENSMUSG00000065451|mmu-mir-101a|mmu-miR-101a	jt:ENSMUSG00000019927|Ube2d1	yes
ELF-1|ENSMUSG00000065451|mmu-mir-101a|mmu-miR-101a	jt:ENSMUSG00000027210|Mrg1	-
ELF-1|ENSMUSG00000065460|mmu-mir-133a-2|mmu-miR-133a	jt:ENSMUSG00000019254|Ppp1r12c	-
ELF-1|ENSMUSG00000065460|mmu-mir-133a-2|mmu-miR-133a	jt:ENSMUSG00000027684|Evi1	yes
ELF-1|ENSMUSG00000065460|mmu-mir-133a-2|mmu-miR-133a	jt:ENSMUSG00000021590|Spata9	-
ELF-1|ENSMUSG00000065460|mmu-mir-133a-2|mmu-miR-133a	jt:ENSMUSG00000021123|Rdh12	-
ELF-1|ENSMUSG00000065460|mmu-mir-133a-2|mmu-miR-133a	jt:ENSMUSG00000029066|Mrpl20	-
ELF-1|ENSMUSG00000065460|mmu-mir-133a-2|mmu-miR-133a	jt:ENSMUSG00000048332|Lhfp	yes
ELF-1|ENSMUSG00000065460|mmu-mir-133a-2|mmu-miR-133a*	jt:ENSMUSG00000028001|Fga	-
ELF-1|ENSMUSG00000065460|mmu-mir-133a-2|mmu-miR-133a*	jt:ENSMUSG00000044719|E230025N22Rik	-
ELF-1|ENSMUSG00000065460|mmu-mir-133a-2|mmu-miR-133a*	jt:ENSMUSG00000067543|Prb1	-
ELF-1|ENSMUSG00000065460|mmu-mir-133a-2|mmu-miR-133a*	jt:ENSMUSG00000030366|Ceacam12	-
ELF-1|ENSMUSG00000065460|mmu-mir-133a-2|mmu-miR-133a*	jt:ENSMUSG00000031298|Gpr64	-
ELF-1|ENSMUSG00000065460|mmu-mir-133a-2|mmu-miR-133a*	jt:ENSMUSG00000030361|Klrb1a	-
ELF-1|ENSMUSG00000065460|mmu-mir-133a-2|mmu-miR-133a*	jt:ENSMUSG00000030681|Mvp	-
ELF-1|ENSMUSG00000065472|mmu-mir-125b-2|mmu-miR-125b	jt:ENSMUSG00000003575|Crtc1	-
ELF-1|ENSMUSG00000065472|mmu-mir-125b-2|mmu-miR-125b	jt:ENSMUSG00000070304|Scn2b	-
ELF-1|ENSMUSG00000065472|mmu-mir-125b-2|mmu-miR-125b	jt:ENSMUSG00000006948|Klk4	-
ELF-1|ENSMUSG00000065472|mmu-mir-125b-2|mmu-miR-125b	jt:ENSMUSG00000074451|2610005L07Rik	-
ELF-1|ENSMUSG00000065472|mmu-mir-125b-2|mmu-miR-125b	jt:ENSMUSG00000038567|Cyp24a1	-
ELF-1|ENSMUSG00000065472|mmu-mir-125b-2|mmu-miR-125b	jt:ENSMUSG00000012296|Tjap1	-
ELF-1|ENSMUSG00000065472|mmu-mir-125b-2|mmu-miR-125b	jt:ENSMUSG00000019564|Arid3a	-
ELF-1|ENSMUSG00000065480|mmu-mir-133b|mmu-miR-133b	jt:ENSMUSG00000019254|Ppp1r12c	-
ELF-1|ENSMUSG00000065480|mmu-mir-133b|mmu-miR-133b	jt:ENSMUSG00000027684|Evi1	yes
ELF-1|ENSMUSG00000065480|mmu-mir-133b|mmu-miR-133b	jt:ENSMUSG00000021590|Spata9	-
ELF-1|ENSMUSG00000065480|mmu-mir-133b|mmu-miR-133b	jt:ENSMUSG00000021123|Rdh12	-
ELF-1|ENSMUSG00000065480|mmu-mir-133b|mmu-miR-133b	jt:ENSMUSG00000029066|Mrpl20	-
ELF-1|ENSMUSG00000065480|mmu-mir-133b|mmu-miR-133b	jt:ENSMUSG00000048332|Lhfp	yes
ELF-1|ENSMUSG00000065490|mmu-mir-30c-1|mmu-miR-30c	jt:ENSMUSG00000048039|Isg20l2	yes
ELF-1|ENSMUSG00000065490|mmu-mir-30c-1|mmu-miR-30c	jt:ENSMUSG00000049971|Glt1d1	-
ELF-1|ENSMUSG00000065490|mmu-mir-30c-1|mmu-miR-30c	jt:ENSMUSG00000064289|Tank	-
ELF-1|ENSMUSG00000065490|mmu-mir-30c-1|mmu-miR-30c	jt:ENSMUSG00000055370|ENSMUSG00000055370	-
ELF-1|ENSMUSG00000065490|mmu-mir-30c-1|mmu-miR-30c	jt:ENSMUSG00000015536|Mocs2	-
ELF-1|ENSMUSG00000065490|mmu-mir-30c-1|mmu-miR-30c	jt:ENSMUSG00000024423|Impact	-
ELF-1|ENSMUSG00000065490|mmu-mir-30c-1|mmu-miR-30c	jt:ENSMUSG00000032562|Gnai2	yes
ELF-1|ENSMUSG00000065490|mmu-mir-30c-1|mmu-miR-30c	jt:ENSMUSG00000057841|Rpl32	-
ELF-1|ENSMUSG00000065490|mmu-mir-30c-1|mmu-miR-30c	jt:ENSMUSG00000022468|Pp11r	-
ELF-1|ENSMUSG00000065490|mmu-mir-30c-1|mmu-miR-30c	jt:ENSMUSG00000057751|Megf6	-
ELF-1|ENSMUSG00000065490|mmu-mir-30c-1|mmu-miR-30c	jt:ENSMUSG00000070501|BC094916	-
ELF-1|ENSMUSG00000065490|mmu-mir-30c-1|mmu-miR-30c	jt:ENSMUSG00000073491|E430029J22Rik	-
ELF-1|ENSMUSG00000065490|mmu-mir-30c-1|mmu-miR-30c	jt:ENSMUSG00000038567|Cyp24a1	yes
ELF-1|ENSMUSG00000065490|mmu-mir-30c-1|mmu-miR-30c	jt:ENSMUSG00000030556|Lrrc28	-
ELF-1|ENSMUSG00000065490|mmu-mir-30c-1|mmu-miR-30c	jt:ENSMUSG00000022426|Josd1	yes
ELF-1|ENSMUSG00000065490|mmu-mir-30c-1|mmu-miR-30c	jt:ENSMUSG00000028556|Dock7	yes
ELF-1|ENSMUSG00000065490|mmu-mir-30c-1|mmu-miR-30c	jt:ENSMUSG00000036661|Dennd3	-
ELF-1|ENSMUSG00000065490|mmu-mir-30c-1|mmu-miR-30c	jt:ENSMUSG00000033545|Znrf1	yes
ELF-1|ENSMUSG00000065493|mmu-mir-34a|mmu-miR-34a	jt:ENSMUSG00000049624|Slc17a5	-
ELF-1|ENSMUSG00000065493|mmu-mir-34a|mmu-miR-34a	jt:ENSMUSG00000027506|Tpd52	yes
ELF-1|ENSMUSG00000065493|mmu-mir-34a|mmu-miR-34a	jt:ENSMUSG00000034987|Hrh2	-
ELF-1|ENSMUSG00000065493|mmu-mir-34a|mmu-miR-34a	jt:ENSMUSG00000070304|Scn2b	yes
ELF-1|ENSMUSG00000065493|mmu-mir-34a|mmu-miR-34a	jt:ENSMUSG00000045664|Cdc42ep2	-
ELF-1|ENSMUSG00000065493|mmu-mir-34a|mmu-miR-34a	jt:ENSMUSG00000025477|Inpp5a	yes
ELF-1|ENSMUSG00000065493|mmu-mir-34a|mmu-miR-34a	jt:ENSMUSG00000046110|Serinc4	-
ELF-1|ENSMUSG00000065516|mmu-mir-214|mmu-miR-214	jt:ENSMUSG00000030621|Me3	-
ELF-1|ENSMUSG00000065516|mmu-mir-214|mmu-miR-214	jt:ENSMUSG00000025479|Cyp2e1	-
ELF-1|ENSMUSG00000065516|mmu-mir-214|mmu-miR-214	jt:ENSMUSG00000022584|Ly6c2	-
ELF-1|ENSMUSG00000065516|mmu-mir-214|mmu-miR-214	jt:ENSMUSG00000021619|Atg10	-
ELF-1|ENSMUSG00000065516|mmu-mir-214|mmu-miR-214	jt:ENSMUSG00000017718|Afmid	-
ELF-1|ENSMUSG00000065516|mmu-mir-214|mmu-miR-214	jt:ENSMUSG00000025534|Gusb	-
ELF-1|ENSMUSG00000065530|mmu-mir-99a|mmu-miR-99a	jt:ENSMUSG00000039632|C330001K17Rik	-
ELF-1|ENSMUSG00000065530|mmu-mir-99a|mmu-miR-99a	jt:ENSMUSG00000049641|Vgll2	-
ELF-1|ENSMUSG00000065530|mmu-mir-99a|mmu-miR-99a	jt:ENSMUSG00000022237|5730557B15Rik	-
ELF-1|ENSMUSG00000065530|mmu-mir-99a|mmu-miR-99a	jt:ENSMUSG00000024401|Tnf	-
ELF-1|ENSMUSG00000065541|mmu-mir-24-2|mmu-miR-24	jt:ENSMUSG00000024309|H2-Ke2	-
ELF-1|ENSMUSG00000065541|mmu-mir-24-2|mmu-miR-24	jt:ENSMUSG00000057649|Brd9	-
ELF-1|ENSMUSG00000065541|mmu-mir-24-2|mmu-miR-24	jt:ENSMUSG00000022949|Clic6	-
ELF-1|ENSMUSG00000065541|mmu-mir-24-2|mmu-miR-24	jt:ENSMUSG00000031482|Slc25a15	-
ELF-1|ENSMUSG00000065541|mmu-mir-24-2|mmu-miR-24	jt:ENSMUSG00000014372|Cyp2d10	-
ELF-1|ENSMUSG00000065541|mmu-mir-24-2|mmu-miR-24	jt:ENSMUSG00000028191|Bcl10	-
ELF-1|ENSMUSG00000065541|mmu-mir-24-2|mmu-miR-24	jt:ENSMUSG00000041945|Mfsd9	-
ELF-1|ENSMUSG00000065541|mmu-mir-24-2|mmu-miR-24	jt:ENSMUSG00000018372|Ccdc45	-
ELF-1|ENSMUSG00000065541|mmu-mir-24-2|mmu-miR-24	jt:ENSMUSG00000040283|Btnl9	-
ELF-1|ENSMUSG00000065541|mmu-mir-24-2|mmu-miR-24	jt:ENSMUSG00000029059|2810405K02Rik	-
ELF-1|ENSMUSG00000065541|mmu-mir-24-2|mmu-miR-24	jt:ENSMUSG00000027963|Extl2	-
ELF-1|ENSMUSG00000065544|mmu-mir-32|mmu-miR-32	jt:ENSMUSG00000032897|Nfyc	yes
ELF-1|ENSMUSG00000065544|mmu-mir-32|mmu-miR-32	jt:ENSMUSG00000021400|Wrnip1	-
ELF-1|ENSMUSG00000065544|mmu-mir-32|mmu-miR-32	jt:ENSMUSG00000063889|Crem	-
ELF-1|ENSMUSG00000065544|mmu-mir-32|mmu-miR-32	jt:ENSMUSG00000026979|Psd4	-
ELF-1|ENSMUSG00000065544|mmu-mir-32|mmu-miR-32	jt:ENSMUSG00000030156|Cd69	yes
ELF-1|ENSMUSG00000065544|mmu-mir-32|mmu-miR-32	jt:ENSMUSG00000004610|Etfb	-
ELF-1|ENSMUSG00000065544|mmu-mir-32|mmu-miR-32	jt:ENSMUSG00000040998|Npnt	yes
ELF-1|ENSMUSG00000065544|mmu-mir-32|mmu-miR-32	jt:ENSMUSG00000032690|Oas2	-
ELF-1|ENSMUSG00000065544|mmu-mir-32|mmu-miR-32	jt:ENSMUSG00000032316|Clk3	-
ELF-1|ENSMUSG00000065544|mmu-mir-32|mmu-miR-32	jt:ENSMUSG00000024085|Man2a1	yes
ELF-1|ENSMUSG00000065544|mmu-mir-32|mmu-miR-32	jt:ENSMUSG00000024963|Dnajc4	yes
ELF-1|ENSMUSG00000065544|mmu-mir-32|mmu-miR-32	jt:ENSMUSG00000038838|Vars2	-
ELF-1|ENSMUSG00000065559|mmu-mir-206|mmu-miR-206	jt:ENSMUSG00000020899|Pfas	-
ELF-1|ENSMUSG00000065559|mmu-mir-206|mmu-miR-206	jt:ENSMUSG00000020638|Tyki	-
ELF-1|ENSMUSG00000065559|mmu-mir-206|mmu-miR-206	jt:ENSMUSG00000028736|Pax7	-
ELF-1|ENSMUSG00000065559|mmu-mir-206|mmu-miR-206	jt:ENSMUSG00000048070|A530088H08Rik	-
ELF-1|ENSMUSG00000065559|mmu-mir-206|mmu-miR-206	jt:ENSMUSG00000030980|2310008H09Rik	-
ELF-1|ENSMUSG00000065559|mmu-mir-206|mmu-miR-206	jt:ENSMUSG00000031799|Tpm4	-
ELF-1|ENSMUSG00000065559|mmu-mir-206|mmu-miR-206	jt:ENSMUSG00000020894|Vamp2	yes
ELF-1|ENSMUSG00000065611|mmu-mir-23a|mmu-miR-23a	jt:ENSMUSG00000021868|Ppif	yes
ELF-1|ENSMUSG00000065611|mmu-mir-23a|mmu-miR-23a	jt:ENSMUSG00000022664|Slc35a5	-
ELF-1|ENSMUSG00000065611|mmu-mir-23a|mmu-miR-23a	jt:ENSMUSG00000026478|Lamc1	-
ELF-1|ENSMUSG00000065611|mmu-mir-23a|mmu-miR-23a	jt:ENSMUSG00000029664|Tfpi2	yes
ELF-1|ENSMUSG00000065611|mmu-mir-23a|mmu-miR-23a	jt:ENSMUSG00000022965|Ifngr2	yes
ELF-1|ENSMUSG00000065611|mmu-mir-23a|mmu-miR-23a	jt:ENSMUSG00000033855|4921524J06Rik	-
ELF-1|ENSMUSG00000065611|mmu-mir-23a|mmu-miR-23a	jt:ENSMUSG00000053347|4930432O21Rik	-
ELF-1|ENSMUSG00000065611|mmu-mir-23a|mmu-miR-23a	jt:ENSMUSG00000024521|Pmaip1	-
ELF-1|ENSMUSG00000065611|mmu-mir-23a|mmu-miR-23a	jt:ENSMUSG00000063052|Lrrc40	-
ELF-1|ENSMUSG00000065611|mmu-mir-23a|mmu-miR-23a	jt:ENSMUSG00000074164|Gprc2a-rs5	-
ELF-1|ENSMUSG00000065611|mmu-mir-23a|mmu-miR-23a	jt:ENSMUSG00000022747|St3gal6	-
ELF-1|ENSMUSG00000065611|mmu-mir-23a|mmu-miR-23a	jt:ENSMUSG00000021235|Coq6	-
ELF-1|ENSMUSG00000065611|mmu-mir-23a|mmu-miR-23a	jt:ENSMUSG00000027568|Ntsr1	-
ELF-1|ENSMUSG00000065611|mmu-mir-23a|mmu-miR-23a	jt:ENSMUSG00000068463|B630019A10Rik	-
ELF-1|ENSMUSG00000065611|mmu-mir-23a|mmu-miR-23a	jt:ENSMUSG00000024697|Gna14	-
ELF-1|ENSMUSG00000070126|mmu-mir-199a-2|mmu-miR-199a	jt:ENSMUSG00000048921|Zfp689	-
ELF-1|ENSMUSG00000070126|mmu-mir-199a-2|mmu-miR-199a	jt:ENSMUSG00000034614|Pik3ip1	-
ELF-1|ENSMUSG00000070126|mmu-mir-199a-2|mmu-miR-199a*	jt:ENSMUSG00000020375|Rufy1	-
ELF-1|ENSMUSG00000070126|mmu-mir-199a-2|mmu-miR-199a*	jt:ENSMUSG00000032671|A930018P22Rik	-
ELF-1|ENSMUSG00000070126|mmu-mir-199a-2|mmu-miR-199a*	jt:ENSMUSG00000032062|2310030G06Rik	-
ELF-1|ENSMUSG00000070126|mmu-mir-199a-2|mmu-miR-199a*	jt:ENSMUSG00000037703|Prosapip1	-
ELF-1|ENSMUSG00000070126|mmu-mir-199a-2|mmu-miR-199a*	jt:ENSMUSG00000028955|Vamp3	-
ELF-1|ENSMUSG00000070126|mmu-mir-199a-2|mmu-miR-199a*	jt:ENSMUSG00000046637|B230396O12Rik	-
ELF-1|ENSMUSG00000070126|mmu-mir-199a-2|mmu-miR-199a*	jt:ENSMUSG00000032105|Pdzd3	-
ELF-1|ENSMUSG00000070126|mmu-mir-199a-2|mmu-miR-199a*	jt:ENSMUSG00000020519|Sap30l	-
ELF-1|ENSMUSG00000070126|mmu-mir-199a-2|mmu-miR-199a*	jt:ENSMUSG00000063177|Klk1b27	-
ELF-1|ENSMUSG00000070126|mmu-mir-199a-2|mmu-miR-199a*	jt:ENSMUSG00000000881|Dlg3	-
ELF-1|ENSMUSG00000070126|mmu-mir-199a-2|mmu-miR-199a*	jt:ENSMUSG00000035476|Map3k7ip3	-
ELF-1|ENSMUSG00000070126|mmu-mir-199a-2|mmu-miR-199a*	jt:ENSMUSG00000036202|Rif1	-
ELF-1|ENSMUSG00000070126|mmu-mir-199a-2|mmu-miR-199a*	jt:ENSMUSG00000061577|Gpr114	-
ELF-1|ENSMUSG00000070126|mmu-mir-199a-2|mmu-miR-199a*	jt:ENSMUSG00000024114|4931440B09Rik	-
ELF-1|ENSMUSG00000070126|mmu-mir-199a-2|mmu-miR-199a*	jt:ENSMUSG00000019927|Ube2d1	-
ELF-1|ENSMUSG00000070126|mmu-mir-199a-2|mmu-miR-199a*	jt:ENSMUSG00000040010|Slc7a5	-
ELF-1|ENSMUSG00000070126|mmu-mir-199a-2|mmu-miR-199a*	jt:ENSMUSG00000027210|Mrg1	-
ELF-1|ENSMUSG00000070144|mmu-mir-1-1|mmu-miR-1	jt:ENSMUSG00000020899|Pfas	-
ELF-1|ENSMUSG00000070144|mmu-mir-1-1|mmu-miR-1	jt:ENSMUSG00000020638|Tyki	-
ELF-1|ENSMUSG00000070144|mmu-mir-1-1|mmu-miR-1	jt:ENSMUSG00000028736|Pax7	-
ELF-1|ENSMUSG00000070144|mmu-mir-1-1|mmu-miR-1	jt:ENSMUSG00000048070|A530088H08Rik	-
ELF-1|ENSMUSG00000070144|mmu-mir-1-1|mmu-miR-1	jt:ENSMUSG00000030980|2310008H09Rik	-
ELF-1|ENSMUSG00000070144|mmu-mir-1-1|mmu-miR-1	jt:ENSMUSG00000031799|Tpm4	-
ELF-1|ENSMUSG00000070144|mmu-mir-1-1|mmu-miR-1	jt:ENSMUSG00000020894|Vamp2	yes
ELF-1|ENSMUSG00000076066|mmu-mir-223|mmu-miR-223	jt:ENSMUSG00000013483|Card14	-
ELF-1|ENSMUSG00000076066|mmu-mir-223|mmu-miR-223	jt:ENSMUSG00000036244|Tbc1d21	-
ELF-1|ENSMUSG00000076066|mmu-mir-223|mmu-miR-223	jt:ENSMUSG00000040711|Sh3pxd2b	yes
ELF-1|ENSMUSG00000076066|mmu-mir-223|mmu-miR-223	jt:ENSMUSG00000015363|Trabd	-
ELF-1|ENSMUSG00000076066|mmu-mir-223|mmu-miR-223	jt:ENSMUSG00000063200|Nol7	-
ELF-1|ENSMUSG00000076066|mmu-mir-223|mmu-miR-223	jt:ENSMUSG00000030156|Cd69	-
ELF-1|ENSMUSG00000076066|mmu-mir-223|mmu-miR-223	jt:ENSMUSG00000000881|Dlg3	-
ELF-1|ENSMUSG00000076066|mmu-mir-223|mmu-miR-223	jt:ENSMUSG00000028736|Pax7	-
ELF-1|ENSMUSG00000076066|mmu-mir-223|mmu-miR-223	jt:ENSMUSG00000000325|Arvcf	-
ELF-1|ENSMUSG00000076066|mmu-mir-223|mmu-miR-223	jt:ENSMUSG00000002265|Peg3	-
ELF-1|ENSMUSG00000076066|mmu-mir-223|mmu-miR-223	jt:ENSMUSG00000038567|Cyp24a1	-
ELF-1|ENSMUSG00000076066|mmu-mir-223|mmu-miR-223	jt:ENSMUSG00000030830|Itgal	-
ELF-1|ENSMUSG00000076066|mmu-mir-223|mmu-miR-223	jt:ENSMUSG00000068219|Ssxb10	-
ELF-1|ENSMUSG00000076066|mmu-mir-223|mmu-miR-223	jt:ENSMUSG00000028048|Gba	-
ELF-1|ENSMUSG00000076066|mmu-mir-223|mmu-miR-223	jt:ENSMUSG00000030681|Mvp	-
ELK-1|ENSMUSG00000065409|mmu-mir-30e|mmu-miR-30e	jt:ENSMUSG00000048039|Isg20l2	yes
ELK-1|ENSMUSG00000065409|mmu-mir-30e|mmu-miR-30e	jt:ENSMUSG00000049971|Glt1d1	-
ELK-1|ENSMUSG00000065409|mmu-mir-30e|mmu-miR-30e	jt:ENSMUSG00000064289|Tank	-
ELK-1|ENSMUSG00000065409|mmu-mir-30e|mmu-miR-30e	jt:ENSMUSG00000053604|Rpia	-
ELK-1|ENSMUSG00000065409|mmu-mir-30e|mmu-miR-30e	jt:ENSMUSG00000035614|A430041B07Rik	-
ELK-1|ENSMUSG00000065409|mmu-mir-30e|mmu-miR-30e	jt:ENSMUSG00000024317|Rnf138	-
ELK-1|ENSMUSG00000065409|mmu-mir-30e|mmu-miR-30e	jt:ENSMUSG00000051977|Prdm9	-
ELK-1|ENSMUSG00000065409|mmu-mir-30e|mmu-miR-30e	jt:ENSMUSG00000057841|Rpl32	-
ELK-1|ENSMUSG00000065409|mmu-mir-30e|mmu-miR-30e*	jt:ENSMUSG00000032905|Atg12	-
ELK-1|ENSMUSG00000065409|mmu-mir-30e|mmu-miR-30e*	jt:ENSMUSG00000061477|Rps7	-
ELK-1|ENSMUSG00000065409|mmu-mir-30e|mmu-miR-30e*	jt:ENSMUSG00000057388|Mrpl18	-
ELK-1|ENSMUSG00000065409|mmu-mir-30e|mmu-miR-30e*	jt:ENSMUSG00000028243|3110003A22Rik	-
ELK-1|ENSMUSG00000065455|mmu-mir-21|mmu-miR-21	jt:ENSMUSG00000019850|Tnfaip3	-
ELK-1|ENSMUSG00000065455|mmu-mir-21|mmu-miR-21	jt:ENSMUSG00000040356|Stk19	-
ELK-1|ENSMUSG00000065455|mmu-mir-21|mmu-miR-21	jt:ENSMUSG00000015943|Bola1	-
ELK-1|ENSMUSG00000065455|mmu-mir-21|mmu-miR-21	jt:ENSMUSG00000004040|Stat3	-
ELK-1|ENSMUSG00000065490|mmu-mir-30c-1|mmu-miR-30c	jt:ENSMUSG00000048039|Isg20l2	yes
ELK-1|ENSMUSG00000065490|mmu-mir-30c-1|mmu-miR-30c	jt:ENSMUSG00000049971|Glt1d1	-
ELK-1|ENSMUSG00000065490|mmu-mir-30c-1|mmu-miR-30c	jt:ENSMUSG00000064289|Tank	-
ELK-1|ENSMUSG00000065490|mmu-mir-30c-1|mmu-miR-30c	jt:ENSMUSG00000053604|Rpia	-
ELK-1|ENSMUSG00000065490|mmu-mir-30c-1|mmu-miR-30c	jt:ENSMUSG00000035614|A430041B07Rik	-
ELK-1|ENSMUSG00000065490|mmu-mir-30c-1|mmu-miR-30c	jt:ENSMUSG00000024317|Rnf138	-
ELK-1|ENSMUSG00000065490|mmu-mir-30c-1|mmu-miR-30c	jt:ENSMUSG00000051977|Prdm9	-
ELK-1|ENSMUSG00000065490|mmu-mir-30c-1|mmu-miR-30c	jt:ENSMUSG00000057841|Rpl32	-
ELK-1|ENSMUSG00000065493|mmu-mir-34a|mmu-miR-34a	jt:ENSMUSG00000049624|Slc17a5	-
ELK-1|ENSMUSG00000065493|mmu-mir-34a|mmu-miR-34a	jt:ENSMUSG00000036398|Ppp1r11	yes
ELK-1|ENSMUSG00000065493|mmu-mir-34a|mmu-miR-34a	jt:ENSMUSG00000046110|Serinc4	-
ELK-1|ENSMUSG00000065493|mmu-mir-34a|mmu-miR-34a	jt:ENSMUSG00000029017|Pmpcb	-
ELK-1|ENSMUSG00000065590|mmu-mir-212|mmu-miR-212	jt:ENSMUSG00000020818|Mfsd11	-
ELK-1|ENSMUSG00000065590|mmu-mir-212|mmu-miR-212	jt:ENSMUSG00000028797|2510006D16Rik	-
ELK-1|ENSMUSG00000065590|mmu-mir-212|mmu-miR-212	jt:ENSMUSG00000022463|Srebf2	-
ELK-1|ENSMUSG00000065590|mmu-mir-212|mmu-miR-212	jt:ENSMUSG00000022614|Tmem112b	-
ELK-1|ENSMUSG00000070074|mmu-mir-484|mmu-miR-484	jt:ENSMUSG00000025241|Fyco1	-
ELK-1|ENSMUSG00000070074|mmu-mir-484|mmu-miR-484	jt:ENSMUSG00000027411|Vps16	-
ELK-1|ENSMUSG00000070074|mmu-mir-484|mmu-miR-484	jt:ENSMUSG00000029577|Ube3b	-
ELK-1|ENSMUSG00000070074|mmu-mir-484|mmu-miR-484	jt:ENSMUSG00000029465|Arpc3	-
ELK-1|ENSMUSG00000076066|mmu-mir-223|mmu-miR-223	jt:ENSMUSG00000013483|Card14	-
ELK-1|ENSMUSG00000076066|mmu-mir-223|mmu-miR-223	jt:ENSMUSG00000036244|Tbc1d21	-
ELK-1|ENSMUSG00000076066|mmu-mir-223|mmu-miR-223	jt:ENSMUSG00000075052|1600012F09Rik	-
ELK-1|ENSMUSG00000076066|mmu-mir-223|mmu-miR-223	jt:ENSMUSG00000075054|1600012F09Rik	-
ELK-1|ENSMUSG00000076066|mmu-mir-223|mmu-miR-223	jt:ENSMUSG00000016946|Kctd5	-
ELK-1|ENSMUSG00000076066|mmu-mir-223|mmu-miR-223	jt:ENSMUSG00000074136|4930513N10Rik	-
ELK-1|ENSMUSG00000076066|mmu-mir-223|mmu-miR-223	jt:ENSMUSG00000035376|Ptplb	-
ELK-1|ENSMUSG00000076066|mmu-mir-223|mmu-miR-223	jt:ENSMUSG00000029416|Slc15a4	-
ER|ENSMUSG00000065405|mmu-mir-30a|mmu-miR-30a-3p	jt:ENSMUSG00000028521|Slc35d1	-
ER|ENSMUSG00000065405|mmu-mir-30a|mmu-miR-30a-3p	jt:ENSMUSG00000023978|Prph2	-
ER|ENSMUSG00000065405|mmu-mir-30a|mmu-miR-30a-3p	jt:ENSMUSG00000038155|GSTP2_MOUSE	-
ER|ENSMUSG00000065405|mmu-mir-30a|mmu-miR-30a-3p	jt:ENSMUSG00000060803|Gstp1	-
ER|ENSMUSG00000065405|mmu-mir-30a|mmu-miR-30a-3p	jt:ENSMUSG00000020325|Fstl3	-
ER|ENSMUSG00000065405|mmu-mir-30a|mmu-miR-30a-3p	jt:ENSMUSG00000021772|Nkiras1	-
ER|ENSMUSG00000065405|mmu-mir-30a|mmu-miR-30a-3p	jt:ENSMUSG00000041248|Kcnj1	-
ER|ENSMUSG00000065405|mmu-mir-30a|mmu-miR-30a-3p	jt:ENSMUSG00000032788|Pdxk	-
ER|ENSMUSG00000065405|mmu-mir-30a|mmu-miR-30a-3p	jt:ENSMUSG00000030236|Slco1b2	-
ER|ENSMUSG00000065405|mmu-mir-30a|mmu-miR-30a-5p	jt:ENSMUSG00000035189|Tmem16d	-
ER|ENSMUSG00000065405|mmu-mir-30a|mmu-miR-30a-5p	jt:ENSMUSG00000049606|Zfp644	-
ER|ENSMUSG00000065405|mmu-mir-30a|mmu-miR-30a-5p	jt:ENSMUSG00000035411|1600014C23Rik	-
ER|ENSMUSG00000065405|mmu-mir-30a|mmu-miR-30a-5p	jt:ENSMUSG00000044772|A430083B19Rik	-
ER|ENSMUSG00000065405|mmu-mir-30a|mmu-miR-30a-5p	jt:ENSMUSG00000033871|Ppargc1b	-
ER|ENSMUSG00000065405|mmu-mir-30a|mmu-miR-30a-5p	jt:ENSMUSG00000031585|Gtf2e2	-
ER|ENSMUSG00000065405|mmu-mir-30a|mmu-miR-30a-5p	jt:ENSMUSG00000001288|Rarg	-
ER|ENSMUSG00000065405|mmu-mir-30a|mmu-miR-30a-5p	jt:ENSMUSG00000044519|Zfp488	-
ER|ENSMUSG00000065405|mmu-mir-30a|mmu-miR-30a-5p	jt:ENSMUSG00000022362|9130401M01Rik	-
ER|ENSMUSG00000065405|mmu-mir-30a|mmu-miR-30a-5p	jt:ENSMUSG00000024068|Spast	-
ER|ENSMUSG00000065405|mmu-mir-30a|mmu-miR-30a-5p	jt:ENSMUSG00000029556|Tcf1	-
ER|ENSMUSG00000065405|mmu-mir-30a|mmu-miR-30a-5p	jt:ENSMUSG00000021009|Ptpn21	-
ER|ENSMUSG00000065405|mmu-mir-30a|mmu-miR-30a-5p	jt:ENSMUSG00000031681|Smad1	-
ER|ENSMUSG00000065405|mmu-mir-30a|mmu-miR-30a-5p	jt:ENSMUSG00000041654|Slc39a11	-
ER|ENSMUSG00000065405|mmu-mir-30a|mmu-miR-30a-5p	jt:ENSMUSG00000057751|Megf6	-
ER|ENSMUSG00000065405|mmu-mir-30a|mmu-miR-30a-5p	jt:ENSMUSG00000053896|4933409G03Rik	-
ER|ENSMUSG00000065405|mmu-mir-30a|mmu-miR-30a-5p	jt:ENSMUSG00000022999|Lmbr1l	-
ER|ENSMUSG00000065405|mmu-mir-30a|mmu-miR-30a-5p	jt:ENSMUSG00000025083|Afap1l2	-
ER|ENSMUSG00000065405|mmu-mir-30a|mmu-miR-30a-5p	jt:ENSMUSG00000049969|Plekhf2	-
ER|ENSMUSG00000065405|mmu-mir-30a|mmu-miR-30a-5p	jt:ENSMUSG00000038591|Colec10	-
ER|ENSMUSG00000065405|mmu-mir-30a|mmu-miR-30a-5p	jt:ENSMUSG00000054320|Lrrc36	-
ER|ENSMUSG00000065405|mmu-mir-30a|mmu-miR-30a-5p	jt:ENSMUSG00000034555|Tex16	-
ER|ENSMUSG00000065405|mmu-mir-30a|mmu-miR-30a-5p	jt:ENSMUSG00000064289|Tank	-
ER|ENSMUSG00000065405|mmu-mir-30a|mmu-miR-30a-5p	jt:ENSMUSG00000030126|Tmcc1	-
ER|ENSMUSG00000065405|mmu-mir-30a|mmu-miR-30a-5p	jt:ENSMUSG00000012396|Nanog	-
ER|ENSMUSG00000065409|mmu-mir-30e|mmu-miR-30e	jt:ENSMUSG00000035189|Tmem16d	yes
ER|ENSMUSG00000065409|mmu-mir-30e|mmu-miR-30e	jt:ENSMUSG00000049606|Zfp644	-
ER|ENSMUSG00000065409|mmu-mir-30e|mmu-miR-30e	jt:ENSMUSG00000035411|1600014C23Rik	-
ER|ENSMUSG00000065409|mmu-mir-30e|mmu-miR-30e	jt:ENSMUSG00000044772|A430083B19Rik	-
ER|ENSMUSG00000065409|mmu-mir-30e|mmu-miR-30e	jt:ENSMUSG00000033871|Ppargc1b	yes
ER|ENSMUSG00000065409|mmu-mir-30e|mmu-miR-30e	jt:ENSMUSG00000031585|Gtf2e2	-
ER|ENSMUSG00000065409|mmu-mir-30e|mmu-miR-30e	jt:ENSMUSG00000001288|Rarg	yes
ER|ENSMUSG00000065409|mmu-mir-30e|mmu-miR-30e	jt:ENSMUSG00000044519|Zfp488	-
ER|ENSMUSG00000065409|mmu-mir-30e|mmu-miR-30e	jt:ENSMUSG00000022362|9130401M01Rik	-
ER|ENSMUSG00000065409|mmu-mir-30e|mmu-miR-30e	jt:ENSMUSG00000024068|Spast	yes
ER|ENSMUSG00000065409|mmu-mir-30e|mmu-miR-30e	jt:ENSMUSG00000029556|Tcf1	-
ER|ENSMUSG00000065409|mmu-mir-30e|mmu-miR-30e	jt:ENSMUSG00000021009|Ptpn21	yes
ER|ENSMUSG00000065409|mmu-mir-30e|mmu-miR-30e	jt:ENSMUSG00000031681|Smad1	yes
ER|ENSMUSG00000065409|mmu-mir-30e|mmu-miR-30e	jt:ENSMUSG00000041654|Slc39a11	yes
ER|ENSMUSG00000065409|mmu-mir-30e|mmu-miR-30e	jt:ENSMUSG00000057751|Megf6	-
ER|ENSMUSG00000065409|mmu-mir-30e|mmu-miR-30e	jt:ENSMUSG00000053896|4933409G03Rik	-
ER|ENSMUSG00000065409|mmu-mir-30e|mmu-miR-30e	jt:ENSMUSG00000022999|Lmbr1l	yes
ER|ENSMUSG00000065409|mmu-mir-30e|mmu-miR-30e	jt:ENSMUSG00000025083|Afap1l2	yes
ER|ENSMUSG00000065409|mmu-mir-30e|mmu-miR-30e	jt:ENSMUSG00000049969|Plekhf2	-
ER|ENSMUSG00000065409|mmu-mir-30e|mmu-miR-30e	jt:ENSMUSG00000038591|Colec10	-
ER|ENSMUSG00000065409|mmu-mir-30e|mmu-miR-30e	jt:ENSMUSG00000054320|Lrrc36	-
ER|ENSMUSG00000065409|mmu-mir-30e|mmu-miR-30e	jt:ENSMUSG00000034555|Tex16	-
ER|ENSMUSG00000065409|mmu-mir-30e|mmu-miR-30e	jt:ENSMUSG00000064289|Tank	-
ER|ENSMUSG00000065409|mmu-mir-30e|mmu-miR-30e	jt:ENSMUSG00000030126|Tmcc1	yes
ER|ENSMUSG00000065409|mmu-mir-30e|mmu-miR-30e	jt:ENSMUSG00000012396|Nanog	-
ER|ENSMUSG00000065409|mmu-mir-30e|mmu-miR-30e*	jt:ENSMUSG00000028521|Slc35d1	-
ER|ENSMUSG00000065409|mmu-mir-30e|mmu-miR-30e*	jt:ENSMUSG00000023978|Prph2	-
ER|ENSMUSG00000065409|mmu-mir-30e|mmu-miR-30e*	jt:ENSMUSG00000038155|GSTP2_MOUSE	-
ER|ENSMUSG00000065409|mmu-mir-30e|mmu-miR-30e*	jt:ENSMUSG00000060803|Gstp1	-
ER|ENSMUSG00000065409|mmu-mir-30e|mmu-miR-30e*	jt:ENSMUSG00000020325|Fstl3	-
ER|ENSMUSG00000065409|mmu-mir-30e|mmu-miR-30e*	jt:ENSMUSG00000021772|Nkiras1	-
ER|ENSMUSG00000065409|mmu-mir-30e|mmu-miR-30e*	jt:ENSMUSG00000041248|Kcnj1	-
ER|ENSMUSG00000065409|mmu-mir-30e|mmu-miR-30e*	jt:ENSMUSG00000032788|Pdxk	-
ER|ENSMUSG00000065409|mmu-mir-30e|mmu-miR-30e*	jt:ENSMUSG00000030236|Slco1b2	-
ER|ENSMUSG00000065421|mmu-let-7a-1|mmu-let-7a	jt:ENSMUSG00000020307|Cdc34	yes
ER|ENSMUSG00000065421|mmu-let-7a-1|mmu-let-7a	jt:ENSMUSG00000042821|Snai1	-
ER|ENSMUSG00000065421|mmu-let-7a-1|mmu-let-7a	jt:ENSMUSG00000000420|Galnt1	yes
ER|ENSMUSG00000065421|mmu-let-7a-1|mmu-let-7a	jt:ENSMUSG00000033871|Ppargc1b	yes
ER|ENSMUSG00000065421|mmu-let-7a-1|mmu-let-7a	jt:ENSMUSG00000034660|Galp	-
ER|ENSMUSG00000065421|mmu-let-7a-1|mmu-let-7a	jt:ENSMUSG00000051169|Rpusd3	yes
ER|ENSMUSG00000065421|mmu-let-7a-1|mmu-let-7a	jt:ENSMUSG00000038267|3110004L20Rik	-
ER|ENSMUSG00000065421|mmu-let-7a-1|mmu-let-7a	jt:ENSMUSG00000001829|Clpb	-
ER|ENSMUSG00000065421|mmu-let-7a-1|mmu-let-7a	jt:ENSMUSG00000026589|Sec16b	-
ER|ENSMUSG00000065421|mmu-let-7a-1|mmu-let-7a	jt:ENSMUSG00000062410|Hsd3b3	-
ER|ENSMUSG00000065421|mmu-let-7a-1|mmu-let-7a	jt:ENSMUSG00000039853|Trim14	-
ER|ENSMUSG00000065421|mmu-let-7a-1|mmu-let-7a	jt:ENSMUSG00000075324|Fign	yes
ER|ENSMUSG00000065421|mmu-let-7a-1|mmu-let-7a	jt:ENSMUSG00000046404|Yod1	yes
ER|ENSMUSG00000065421|mmu-let-7a-1|mmu-let-7a	jt:ENSMUSG00000032712|2810474O19Rik	-
ER|ENSMUSG00000065421|mmu-let-7a-1|mmu-let-7a	jt:ENSMUSG00000037490|Slc2a12	yes
ER|ENSMUSG00000065421|mmu-let-7a-1|mmu-let-7a	jt:ENSMUSG00000051223|Bzw1	yes
ER|ENSMUSG00000065421|mmu-let-7a-1|mmu-let-7a	jt:ENSMUSG00000051279|Gdf6	yes
ER|ENSMUSG00000065421|mmu-let-7a-1|mmu-let-7a	jt:ENSMUSG00000031133|Arhgef6	-
ER|ENSMUSG00000065421|mmu-let-7a-1|mmu-let-7a	jt:ENSMUSG00000024055|Cyp4f13	-
ER|ENSMUSG00000065421|mmu-let-7a-1|mmu-let-7a	jt:ENSMUSG00000036450|Hif1an	-
ER|ENSMUSG00000065421|mmu-let-7a-1|mmu-let-7a	jt:ENSMUSG00000038192|Cer1	-
ER|ENSMUSG00000065421|mmu-let-7a-1|mmu-let-7a	jt:ENSMUSG00000020740|Gga3	yes
ER|ENSMUSG00000065430|mmu-mir-26a-2|mmu-miR-26a	jt:ENSMUSG00000021969|Zdhhc20	-
ER|ENSMUSG00000065430|mmu-mir-26a-2|mmu-miR-26a	jt:ENSMUSG00000026932|Btbd14a	-
ER|ENSMUSG00000065430|mmu-mir-26a-2|mmu-miR-26a	jt:ENSMUSG00000003206|Ebi3	-
ER|ENSMUSG00000065430|mmu-mir-26a-2|mmu-miR-26a	jt:ENSMUSG00000050029|Rap2c	yes
ER|ENSMUSG00000065430|mmu-mir-26a-2|mmu-miR-26a	jt:ENSMUSG00000045545|Krt14	-
ER|ENSMUSG00000065430|mmu-mir-26a-2|mmu-miR-26a	jt:ENSMUSG00000071176|Arhgef10	-
ER|ENSMUSG00000065430|mmu-mir-26a-2|mmu-miR-26a	jt:ENSMUSG00000031681|Smad1	yes
ER|ENSMUSG00000065430|mmu-mir-26a-2|mmu-miR-26a	jt:ENSMUSG00000021385|Ippk	yes
ER|ENSMUSG00000065430|mmu-mir-26a-2|mmu-miR-26a	jt:ENSMUSG00000026915|Strbp	yes
ER|ENSMUSG00000065430|mmu-mir-26a-2|mmu-miR-26a	jt:ENSMUSG00000031639|Tlr3	-
ER|ENSMUSG00000065430|mmu-mir-26a-2|mmu-miR-26a	jt:ENSMUSG00000022074|Tnfrsf10b	-
ER|ENSMUSG00000065430|mmu-mir-26a-2|mmu-miR-26a	jt:ENSMUSG00000023809|Rps6ka2	yes
ER|ENSMUSG00000065430|mmu-mir-26a-2|mmu-miR-26a	jt:ENSMUSG00000070883|4930578N16Rik	-
ER|ENSMUSG00000065430|mmu-mir-26a-2|mmu-miR-26a	jt:ENSMUSG00000048550|Thnsl1	-
ER|ENSMUSG00000065430|mmu-mir-26a-2|mmu-miR-26a	jt:ENSMUSG00000042942|AK220484	-
ER|ENSMUSG00000065430|mmu-mir-26a-2|mmu-miR-26a	jt:ENSMUSG00000026473|Glul	-
ER|ENSMUSG00000065430|mmu-mir-26a-2|mmu-miR-26a	jt:ENSMUSG00000001672|Marveld3	-
ER|ENSMUSG00000065430|mmu-mir-26a-2|mmu-miR-26a	jt:ENSMUSG00000052302|4930505D03Rik	-
ER|ENSMUSG00000065430|mmu-mir-26a-2|mmu-miR-26a	jt:ENSMUSG00000034163|Ccdc131	yes
ER|ENSMUSG00000065430|mmu-mir-26a-2|mmu-miR-26a	jt:ENSMUSG00000040511|Pvr	-
ER|ENSMUSG00000065430|mmu-mir-26a-2|mmu-miR-26a	jt:ENSMUSG00000025955|4921521F21Rik	-
ER|ENSMUSG00000065430|mmu-mir-26a-2|mmu-miR-26a	jt:ENSMUSG00000046764|A530053G22Rik	-
ER|ENSMUSG00000065436|mmu-mir-342|mmu-miR-342	jt:ENSMUSG00000030101|Sumf1	-
ER|ENSMUSG00000065436|mmu-mir-342|mmu-miR-342	jt:ENSMUSG00000021072|Txndc1	-
ER|ENSMUSG00000065436|mmu-mir-342|mmu-miR-342	jt:ENSMUSG00000026622|Nek2	-
ER|ENSMUSG00000065436|mmu-mir-342|mmu-miR-342	jt:ENSMUSG00000000561|Wdr77	-
ER|ENSMUSG00000065436|mmu-mir-342|mmu-miR-342	jt:ENSMUSG00000049659|Aftph	-
ER|ENSMUSG00000065436|mmu-mir-342|mmu-miR-342	jt:ENSMUSG00000033857|D230014K01Rik	-
ER|ENSMUSG00000065436|mmu-mir-342|mmu-miR-342	jt:ENSMUSG00000032940|Rbm11	-
ER|ENSMUSG00000065436|mmu-mir-342|mmu-miR-342	jt:ENSMUSG00000020328|Nudcd2	-
ER|ENSMUSG00000065439|mmu-mir-140|mmu-miR-140	jt:ENSMUSG00000052691|ENSMUSG00000052691	-
ER|ENSMUSG00000065439|mmu-mir-140|mmu-miR-140	jt:ENSMUSG00000015441|Gzmc	-
ER|ENSMUSG00000065439|mmu-mir-140|mmu-miR-140	jt:ENSMUSG00000024810|Il33	-
ER|ENSMUSG00000065439|mmu-mir-140|mmu-miR-140	jt:ENSMUSG00000046723|Adam24	-
ER|ENSMUSG00000065444|mmu-mir-27a|mmu-miR-27a	jt:ENSMUSG00000031299|Pdha1	-
ER|ENSMUSG00000065444|mmu-mir-27a|mmu-miR-27a	jt:ENSMUSG00000042041|2010003K11Rik	-
ER|ENSMUSG00000065444|mmu-mir-27a|mmu-miR-27a	jt:ENSMUSG00000040624|Plekhg1	-
ER|ENSMUSG00000065444|mmu-mir-27a|mmu-miR-27a	jt:ENSMUSG00000040842|D4Ertd22e	-
ER|ENSMUSG00000065444|mmu-mir-27a|mmu-miR-27a	jt:ENSMUSG00000030731|Syt3	-
ER|ENSMUSG00000065444|mmu-mir-27a|mmu-miR-27a	jt:ENSMUSG00000033177|Tmprss7	yes
ER|ENSMUSG00000065444|mmu-mir-27a|mmu-miR-27a	jt:ENSMUSG00000038253|Hoxa5	yes
ER|ENSMUSG00000065444|mmu-mir-27a|mmu-miR-27a	jt:ENSMUSG00000020641|Rsad2	-
ER|ENSMUSG00000065444|mmu-mir-27a|mmu-miR-27a	jt:ENSMUSG00000004071|5730403B10Rik	-
ER|ENSMUSG00000065444|mmu-mir-27a|mmu-miR-27a	jt:ENSMUSG00000002949|Timm44	-
ER|ENSMUSG00000065444|mmu-mir-27a|mmu-miR-27a	jt:ENSMUSG00000055312|0610012H03Rik	-
ER|ENSMUSG00000065444|mmu-mir-27a|mmu-miR-27a	jt:ENSMUSG00000018500|Adora2b	yes
ER|ENSMUSG00000065446|mmu-mir-139|mmu-miR-139	jt:ENSMUSG00000015759|Cnih	-
ER|ENSMUSG00000065446|mmu-mir-139|mmu-miR-139	jt:ENSMUSG00000032525|Nktr	-
ER|ENSMUSG00000065446|mmu-mir-139|mmu-miR-139	jt:ENSMUSG00000042828|Trim72	-
ER|ENSMUSG00000065446|mmu-mir-139|mmu-miR-139	jt:ENSMUSG00000039840|5430411K18Rik	-
ER|ENSMUSG00000065446|mmu-mir-139|mmu-miR-139	jt:ENSMUSG00000037826|Ppm1k	-
ER|ENSMUSG00000065446|mmu-mir-139|mmu-miR-139	jt:ENSMUSG00000002105|Slc39a13	-
ER|ENSMUSG00000065446|mmu-mir-139|mmu-miR-139	jt:ENSMUSG00000009378|Slc16a12	-
ER|ENSMUSG00000065446|mmu-mir-139|mmu-miR-139	jt:ENSMUSG00000036202|Rif1	-
ER|ENSMUSG00000065446|mmu-mir-139|mmu-miR-139	jt:ENSMUSG00000038344|4932441K18Rik	-
ER|ENSMUSG00000065446|mmu-mir-139|mmu-miR-139	jt:ENSMUSG00000069971|4933402J07Rik	-
ER|ENSMUSG00000065453|mmu-let-7d|mmu-let-7d	jt:ENSMUSG00000001999|Blvra	-
ER|ENSMUSG00000065453|mmu-let-7d|mmu-let-7d	jt:ENSMUSG00000042821|Snai1	-
ER|ENSMUSG00000065453|mmu-let-7d|mmu-let-7d	jt:ENSMUSG00000051169|Rpusd3	yes
ER|ENSMUSG00000065453|mmu-let-7d|mmu-let-7d	jt:ENSMUSG00000038267|3110004L20Rik	-
ER|ENSMUSG00000065453|mmu-let-7d|mmu-let-7d	jt:ENSMUSG00000001829|Clpb	-
ER|ENSMUSG00000065453|mmu-let-7d|mmu-let-7d	jt:ENSMUSG00000016529|Il10	yes
ER|ENSMUSG00000065453|mmu-let-7d|mmu-let-7d	jt:ENSMUSG00000026589|Sec16b	-
ER|ENSMUSG00000065453|mmu-let-7d|mmu-let-7d	jt:ENSMUSG00000046404|Yod1	yes
ER|ENSMUSG00000065453|mmu-let-7d|mmu-let-7d	jt:ENSMUSG00000037490|Slc2a12	yes
ER|ENSMUSG00000065453|mmu-let-7d|mmu-let-7d	jt:ENSMUSG00000051223|Bzw1	yes
ER|ENSMUSG00000065453|mmu-let-7d|mmu-let-7d	jt:ENSMUSG00000051279|Gdf6	yes
ER|ENSMUSG00000065453|mmu-let-7d|mmu-let-7d	jt:ENSMUSG00000031133|Arhgef6	-
ER|ENSMUSG00000065453|mmu-let-7d|mmu-let-7d	jt:ENSMUSG00000024055|Cyp4f13	-
ER|ENSMUSG00000065453|mmu-let-7d|mmu-let-7d	jt:ENSMUSG00000028568|Btf3l4	-
ER|ENSMUSG00000065453|mmu-let-7d|mmu-let-7d	jt:ENSMUSG00000020740|Gga3	yes
ER|ENSMUSG00000065453|mmu-let-7d|mmu-let-7d*	jt:ENSMUSG00000021255|Esrrb	-
ER|ENSMUSG00000065453|mmu-let-7d|mmu-let-7d*	jt:ENSMUSG00000029759|Pon3	-
ER|ENSMUSG00000065453|mmu-let-7d|mmu-let-7d*	jt:ENSMUSG00000034652|Cd300a	-
ER|ENSMUSG00000065453|mmu-let-7d|mmu-let-7d*	jt:ENSMUSG00000052437|ENSMUSG00000052437	-
ER|ENSMUSG00000065453|mmu-let-7d|mmu-let-7d*	jt:ENSMUSG00000021774|Ube2e1	-
ER|ENSMUSG00000065453|mmu-let-7d|mmu-let-7d*	jt:ENSMUSG00000050966|Lin28	-
ER|ENSMUSG00000065453|mmu-let-7d|mmu-let-7d*	jt:ENSMUSG00000054619|Mettl7a	-
ER|ENSMUSG00000065453|mmu-let-7d|mmu-let-7d*	jt:ENSMUSG00000021392|Nol8	-
ER|ENSMUSG00000065453|mmu-let-7d|mmu-let-7d*	jt:ENSMUSG00000000435|Myf5	-
ER|ENSMUSG00000065453|mmu-let-7d|mmu-let-7d*	jt:ENSMUSG00000053467|A530088E08Rik	-
ER|ENSMUSG00000065460|mmu-mir-133a-2|mmu-miR-133a	jt:ENSMUSG00000039462|Col10a1	-
ER|ENSMUSG00000065460|mmu-mir-133a-2|mmu-miR-133a	jt:ENSMUSG00000048332|Lhfp	yes
ER|ENSMUSG00000065460|mmu-mir-133a-2|mmu-miR-133a	jt:ENSMUSG00000019935|Slc17a8	-
ER|ENSMUSG00000065460|mmu-mir-133a-2|mmu-miR-133a	jt:ENSMUSG00000031595|Pdgfrl	-
ER|ENSMUSG00000065460|mmu-mir-133a-2|mmu-miR-133a	jt:ENSMUSG00000024273|2700062C07Rik	-
ER|ENSMUSG00000065460|mmu-mir-133a-2|mmu-miR-133a	jt:ENSMUSG00000051359|Ncald	-
ER|ENSMUSG00000065460|mmu-mir-133a-2|mmu-miR-133a	jt:ENSMUSG00000067158|Col4a4	-
ER|ENSMUSG00000065460|mmu-mir-133a-2|mmu-miR-133a	jt:ENSMUSG00000058624|Gda	-
ER|ENSMUSG00000065460|mmu-mir-133a-2|mmu-miR-133a	jt:ENSMUSG00000027434|Nkx2-2	yes
ER|ENSMUSG00000065460|mmu-mir-133a-2|mmu-miR-133a	jt:ENSMUSG00000023043|Krt18	-
ER|ENSMUSG00000065460|mmu-mir-133a-2|mmu-miR-133a	jt:ENSMUSG00000031149|Praf2	-
ER|ENSMUSG00000065460|mmu-mir-133a-2|mmu-miR-133a*	jt:ENSMUSG00000025907|Rb1cc1	-
ER|ENSMUSG00000065460|mmu-mir-133a-2|mmu-miR-133a*	jt:ENSMUSG00000005628|Tmod4	-
ER|ENSMUSG00000065460|mmu-mir-133a-2|mmu-miR-133a*	jt:ENSMUSG00000030361|Klrb1a	-
ER|ENSMUSG00000065460|mmu-mir-133a-2|mmu-miR-133a*	jt:ENSMUSG00000025981|Coq10b	-
ER|ENSMUSG00000065460|mmu-mir-133a-2|mmu-miR-133a*	jt:ENSMUSG00000054034|Tceal5	-
ER|ENSMUSG00000065460|mmu-mir-133a-2|mmu-miR-133a*	jt:ENSMUSG00000051169|Rpusd3	-
ER|ENSMUSG00000065460|mmu-mir-133a-2|mmu-miR-133a*	jt:ENSMUSG00000031991|Spata19	-
ER|ENSMUSG00000065460|mmu-mir-133a-2|mmu-miR-133a*	jt:ENSMUSG00000035575|Utp6	-
ER|ENSMUSG00000065460|mmu-mir-133a-2|mmu-miR-133a*	jt:ENSMUSG00000031640|Cyp4v3	-
ER|ENSMUSG00000065460|mmu-mir-133a-2|mmu-miR-133a*	jt:ENSMUSG00000020151|Ptprr	-
ER|ENSMUSG00000065460|mmu-mir-133a-2|mmu-miR-133a*	jt:ENSMUSG00000021254|1700020O03Rik	-
ER|ENSMUSG00000065460|mmu-mir-133a-2|mmu-miR-133a*	jt:ENSMUSG00000039771|Polr2j	-
ER|ENSMUSG00000065460|mmu-mir-133a-2|mmu-miR-133a*	jt:ENSMUSG00000068293|ENSMUSG00000068293	-
ER|ENSMUSG00000065460|mmu-mir-133a-2|mmu-miR-133a*	jt:ENSMUSG00000051279|Gdf6	-
ER|ENSMUSG00000065460|mmu-mir-133a-2|mmu-miR-133a*	jt:ENSMUSG00000026692|Fmo4	-
ER|ENSMUSG00000065460|mmu-mir-133a-2|mmu-miR-133a*	jt:ENSMUSG00000056608|Chd9	-
ER|ENSMUSG00000065460|mmu-mir-133a-2|mmu-miR-133a*	jt:ENSMUSG00000031563|Wwc2	-
ER|ENSMUSG00000065460|mmu-mir-133a-2|mmu-miR-133a*	jt:ENSMUSG00000021907|Msmb	-
ER|ENSMUSG00000065462|mmu-mir-200c|mmu-miR-200c	jt:ENSMUSG00000040428|Plekha4	-
ER|ENSMUSG00000065462|mmu-mir-200c|mmu-miR-200c	jt:ENSMUSG00000036381|P2ry14	-
ER|ENSMUSG00000065462|mmu-mir-200c|mmu-miR-200c	jt:ENSMUSG00000043067|Dpy19l1	yes
ER|ENSMUSG00000065462|mmu-mir-200c|mmu-miR-200c	jt:ENSMUSG00000022682|Rrn3	-
ER|ENSMUSG00000065462|mmu-mir-200c|mmu-miR-200c	jt:ENSMUSG00000021020|Srp54	-
ER|ENSMUSG00000065462|mmu-mir-200c|mmu-miR-200c	jt:ENSMUSG00000003872|Lin7b	yes
ER|ENSMUSG00000065462|mmu-mir-200c|mmu-miR-200c	jt:ENSMUSG00000027651|2610304G08Rik	-
ER|ENSMUSG00000065462|mmu-mir-200c|mmu-miR-200c	jt:ENSMUSG00000048332|Lhfp	yes
ER|ENSMUSG00000065462|mmu-mir-200c|mmu-miR-200c	jt:ENSMUSG00000049107|Ntf3	yes
ER|ENSMUSG00000065462|mmu-mir-200c|mmu-miR-200c	jt:ENSMUSG00000068113|EG236749	-
ER|ENSMUSG00000065462|mmu-mir-200c|mmu-miR-200c	jt:ENSMUSG00000024851|Pitpnm1	-
ER|ENSMUSG00000065462|mmu-mir-200c|mmu-miR-200c	jt:ENSMUSG00000044288|Cnr1	-
ER|ENSMUSG00000065462|mmu-mir-200c|mmu-miR-200c	jt:ENSMUSG00000051391|Ywhag	yes
ER|ENSMUSG00000065462|mmu-mir-200c|mmu-miR-200c	jt:ENSMUSG00000029518|Rab35	-
ER|ENSMUSG00000065462|mmu-mir-200c|mmu-miR-200c	jt:ENSMUSG00000026181|Ppm1f	yes
ER|ENSMUSG00000065462|mmu-mir-200c|mmu-miR-200c	jt:ENSMUSG00000031453|Rasa3	-
ER|ENSMUSG00000065462|mmu-mir-200c|mmu-miR-200c	jt:ENSMUSG00000022309|Angpt1	-
ER|ENSMUSG00000065462|mmu-mir-200c|mmu-miR-200c	jt:ENSMUSG00000020646|Mboat2	yes
ER|ENSMUSG00000065462|mmu-mir-200c|mmu-miR-200c	jt:ENSMUSG00000047030|Spata2	-
ER|ENSMUSG00000065462|mmu-mir-200c|mmu-miR-200c	jt:ENSMUSG00000027340|Slc23a2	yes
ER|ENSMUSG00000065462|mmu-mir-200c|mmu-miR-200c	jt:ENSMUSG00000025228|Actr1a	yes
ER|ENSMUSG00000065462|mmu-mir-200c|mmu-miR-200c	jt:ENSMUSG00000032878|Ccdc85a	-
ER|ENSMUSG00000065462|mmu-mir-200c|mmu-miR-200c	jt:ENSMUSG00000060342|XR_002747.1	-
ER|ENSMUSG00000065462|mmu-mir-200c|mmu-miR-200c	jt:ENSMUSG00000073480|Ptpn14	-
ER|ENSMUSG00000065462|mmu-mir-200c|mmu-miR-200c	jt:ENSMUSG00000032431|Crtap	yes
ER|ENSMUSG00000065474|mmu-mir-141|mmu-miR-141	jt:ENSMUSG00000044375|BC027072	-
ER|ENSMUSG00000065474|mmu-mir-141|mmu-miR-141	jt:ENSMUSG00000045318|Adra2c	-
ER|ENSMUSG00000065474|mmu-mir-141|mmu-miR-141	jt:ENSMUSG00000034424|Gcsh	-
ER|ENSMUSG00000065474|mmu-mir-141|mmu-miR-141	jt:ENSMUSG00000043648|4933433K01Rik	-
ER|ENSMUSG00000065474|mmu-mir-141|mmu-miR-141	jt:ENSMUSG00000006476|Nelf	-
ER|ENSMUSG00000065474|mmu-mir-141|mmu-miR-141	jt:ENSMUSG00000054272|Zscan4c	-
ER|ENSMUSG00000065474|mmu-mir-141|mmu-miR-141	jt:ENSMUSG00000070828|Zscan4c	-
ER|ENSMUSG00000065474|mmu-mir-141|mmu-miR-141	jt:ENSMUSG00000042215|Bag2	-
ER|ENSMUSG00000065474|mmu-mir-141|mmu-miR-141	jt:ENSMUSG00000033703|Fuk	-
ER|ENSMUSG00000065474|mmu-mir-141|mmu-miR-141	jt:ENSMUSG00000035840|Lysmd3	yes
ER|ENSMUSG00000065474|mmu-mir-141|mmu-miR-141	jt:ENSMUSG00000039540|4921524L21Rik	-
ER|ENSMUSG00000065474|mmu-mir-141|mmu-miR-141	jt:ENSMUSG00000056544|4930525K10Rik	-
ER|ENSMUSG00000065474|mmu-mir-141|mmu-miR-141	jt:ENSMUSG00000050567|Maml1	-
ER|ENSMUSG00000065474|mmu-mir-141|mmu-miR-141	jt:ENSMUSG00000062543|Gsdmdc2	-
ER|ENSMUSG00000065474|mmu-mir-141|mmu-miR-141	jt:ENSMUSG00000046876|Atxn1	yes
ER|ENSMUSG00000065474|mmu-mir-141|mmu-miR-141	jt:ENSMUSG00000022024|Sugt1	-
ER|ENSMUSG00000065474|mmu-mir-141|mmu-miR-141	jt:ENSMUSG00000028937|Acot7	yes
ER|ENSMUSG00000065474|mmu-mir-141|mmu-miR-141	jt:ENSMUSG00000033319|Fem1c	-
ER|ENSMUSG00000065474|mmu-mir-141|mmu-miR-141	jt:ENSMUSG00000030410|Dmwd	yes
ER|ENSMUSG00000065474|mmu-mir-141|mmu-miR-141	jt:ENSMUSG00000029605|Oas1a	-
ER|ENSMUSG00000065474|mmu-mir-141|mmu-miR-141	jt:ENSMUSG00000049982|Cphx	-
ER|ENSMUSG00000065474|mmu-mir-141|mmu-miR-141	jt:ENSMUSG00000072678|Cphx	-
ER|ENSMUSG00000065474|mmu-mir-141|mmu-miR-141	jt:ENSMUSG00000054545|Ugt1a7c	-
ER|ENSMUSG00000065474|mmu-mir-141|mmu-miR-141	jt:ENSMUSG00000004798|Ulk2	-
ER|ENSMUSG00000065474|mmu-mir-141|mmu-miR-141	jt:ENSMUSG00000043262|Uevld	-
ER|ENSMUSG00000065474|mmu-mir-141|mmu-miR-141	jt:ENSMUSG00000004394|Tmed4	-
ER|ENSMUSG00000065474|mmu-mir-141|mmu-miR-141	jt:ENSMUSG00000006526|Tmem110	yes
ER|ENSMUSG00000065474|mmu-mir-141|mmu-miR-141	jt:ENSMUSG00000028857|NM_025667.3	-
ER|ENSMUSG00000065490|mmu-mir-30c-1|mmu-miR-30c	jt:ENSMUSG00000035189|Tmem16d	yes
ER|ENSMUSG00000065490|mmu-mir-30c-1|mmu-miR-30c	jt:ENSMUSG00000049606|Zfp644	-
ER|ENSMUSG00000065490|mmu-mir-30c-1|mmu-miR-30c	jt:ENSMUSG00000035411|1600014C23Rik	-
ER|ENSMUSG00000065490|mmu-mir-30c-1|mmu-miR-30c	jt:ENSMUSG00000044772|A430083B19Rik	-
ER|ENSMUSG00000065490|mmu-mir-30c-1|mmu-miR-30c	jt:ENSMUSG00000033871|Ppargc1b	yes
ER|ENSMUSG00000065490|mmu-mir-30c-1|mmu-miR-30c	jt:ENSMUSG00000031585|Gtf2e2	-
ER|ENSMUSG00000065490|mmu-mir-30c-1|mmu-miR-30c	jt:ENSMUSG00000001288|Rarg	yes
ER|ENSMUSG00000065490|mmu-mir-30c-1|mmu-miR-30c	jt:ENSMUSG00000044519|Zfp488	-
ER|ENSMUSG00000065490|mmu-mir-30c-1|mmu-miR-30c	jt:ENSMUSG00000022362|9130401M01Rik	-
ER|ENSMUSG00000065490|mmu-mir-30c-1|mmu-miR-30c	jt:ENSMUSG00000024068|Spast	yes
ER|ENSMUSG00000065490|mmu-mir-30c-1|mmu-miR-30c	jt:ENSMUSG00000029556|Tcf1	-
ER|ENSMUSG00000065490|mmu-mir-30c-1|mmu-miR-30c	jt:ENSMUSG00000021009|Ptpn21	yes
ER|ENSMUSG00000065490|mmu-mir-30c-1|mmu-miR-30c	jt:ENSMUSG00000031681|Smad1	yes
ER|ENSMUSG00000065490|mmu-mir-30c-1|mmu-miR-30c	jt:ENSMUSG00000041654|Slc39a11	yes
ER|ENSMUSG00000065490|mmu-mir-30c-1|mmu-miR-30c	jt:ENSMUSG00000057751|Megf6	-
ER|ENSMUSG00000065490|mmu-mir-30c-1|mmu-miR-30c	jt:ENSMUSG00000053896|4933409G03Rik	-
ER|ENSMUSG00000065490|mmu-mir-30c-1|mmu-miR-30c	jt:ENSMUSG00000022999|Lmbr1l	yes
ER|ENSMUSG00000065490|mmu-mir-30c-1|mmu-miR-30c	jt:ENSMUSG00000025083|Afap1l2	yes
ER|ENSMUSG00000065490|mmu-mir-30c-1|mmu-miR-30c	jt:ENSMUSG00000049969|Plekhf2	-
ER|ENSMUSG00000065490|mmu-mir-30c-1|mmu-miR-30c	jt:ENSMUSG00000038591|Colec10	-
ER|ENSMUSG00000065490|mmu-mir-30c-1|mmu-miR-30c	jt:ENSMUSG00000054320|Lrrc36	-
ER|ENSMUSG00000065490|mmu-mir-30c-1|mmu-miR-30c	jt:ENSMUSG00000034555|Tex16	-
ER|ENSMUSG00000065490|mmu-mir-30c-1|mmu-miR-30c	jt:ENSMUSG00000064289|Tank	-
ER|ENSMUSG00000065490|mmu-mir-30c-1|mmu-miR-30c	jt:ENSMUSG00000030126|Tmcc1	yes
ER|ENSMUSG00000065490|mmu-mir-30c-1|mmu-miR-30c	jt:ENSMUSG00000012396|Nanog	-
ER|ENSMUSG00000065492|mmu-mir-34b|mmu-miR-34b	jt:ENSMUSG00000072917|Gm1965	-
ER|ENSMUSG00000065492|mmu-mir-34b|mmu-miR-34b	jt:ENSMUSG00000023942|Slc29a1	-
ER|ENSMUSG00000065492|mmu-mir-34b|mmu-miR-34b	jt:ENSMUSG00000016150|Odz1	-
ER|ENSMUSG00000065492|mmu-mir-34b|mmu-miR-34b	jt:ENSMUSG00000032807|Alox12b	-
ER|ENSMUSG00000065492|mmu-mir-34b|mmu-miR-34b	jt:ENSMUSG00000021814|Anxa7	-
ER|ENSMUSG00000065492|mmu-mir-34b|mmu-miR-34b	jt:ENSMUSG00000024640|Psat1	-
ER|ENSMUSG00000065492|mmu-mir-34b|mmu-miR-34b	jt:ENSMUSG00000029556|Tcf1	-
ER|ENSMUSG00000065492|mmu-mir-34b|mmu-miR-34b	jt:ENSMUSG00000050530|9630050M13Rik	-
ER|ENSMUSG00000065492|mmu-mir-34b|mmu-miR-34b	jt:ENSMUSG00000027088|Phospho2	-
ER|ENSMUSG00000065492|mmu-mir-34b|mmu-miR-34b	jt:ENSMUSG00000044279|Crb3	-
ER|ENSMUSG00000065492|mmu-mir-34b|mmu-miR-34b	jt:ENSMUSG00000027468|9230002F21Rik	-
ER|ENSMUSG00000065492|mmu-mir-34b|mmu-miR-34b	jt:ENSMUSG00000021796|Bmpr1a	-
ER|ENSMUSG00000065492|mmu-mir-34b|mmu-miR-34b	jt:ENSMUSG00000042010|Acacb	-
ER|ENSMUSG00000065492|mmu-mir-34b|mmu-miR-34b	jt:ENSMUSG00000036333|C330002I19Rik	-
ER|ENSMUSG00000065492|mmu-mir-34b|mmu-miR-34b	jt:ENSMUSG00000041986|Elmod1	-
ER|ENSMUSG00000065492|mmu-mir-34b|mmu-miR-34b	jt:ENSMUSG00000045573|Penk1	-
ER|ENSMUSG00000065517|mmu-let-7f-1|mmu-let-7f	jt:ENSMUSG00000020307|Cdc34	yes
ER|ENSMUSG00000065517|mmu-let-7f-1|mmu-let-7f	jt:ENSMUSG00000042821|Snai1	-
ER|ENSMUSG00000065517|mmu-let-7f-1|mmu-let-7f	jt:ENSMUSG00000000420|Galnt1	yes
ER|ENSMUSG00000065517|mmu-let-7f-1|mmu-let-7f	jt:ENSMUSG00000033871|Ppargc1b	yes
ER|ENSMUSG00000065517|mmu-let-7f-1|mmu-let-7f	jt:ENSMUSG00000034660|Galp	-
ER|ENSMUSG00000065517|mmu-let-7f-1|mmu-let-7f	jt:ENSMUSG00000051169|Rpusd3	yes
ER|ENSMUSG00000065517|mmu-let-7f-1|mmu-let-7f	jt:ENSMUSG00000038267|3110004L20Rik	-
ER|ENSMUSG00000065517|mmu-let-7f-1|mmu-let-7f	jt:ENSMUSG00000001829|Clpb	-
ER|ENSMUSG00000065517|mmu-let-7f-1|mmu-let-7f	jt:ENSMUSG00000026589|Sec16b	-
ER|ENSMUSG00000065517|mmu-let-7f-1|mmu-let-7f	jt:ENSMUSG00000062410|Hsd3b3	-
ER|ENSMUSG00000065517|mmu-let-7f-1|mmu-let-7f	jt:ENSMUSG00000039853|Trim14	-
ER|ENSMUSG00000065517|mmu-let-7f-1|mmu-let-7f	jt:ENSMUSG00000075324|Fign	yes
ER|ENSMUSG00000065517|mmu-let-7f-1|mmu-let-7f	jt:ENSMUSG00000046404|Yod1	yes
ER|ENSMUSG00000065517|mmu-let-7f-1|mmu-let-7f	jt:ENSMUSG00000032712|2810474O19Rik	-
ER|ENSMUSG00000065517|mmu-let-7f-1|mmu-let-7f	jt:ENSMUSG00000037490|Slc2a12	yes
ER|ENSMUSG00000065517|mmu-let-7f-1|mmu-let-7f	jt:ENSMUSG00000051223|Bzw1	yes
ER|ENSMUSG00000065517|mmu-let-7f-1|mmu-let-7f	jt:ENSMUSG00000051279|Gdf6	yes
ER|ENSMUSG00000065517|mmu-let-7f-1|mmu-let-7f	jt:ENSMUSG00000031133|Arhgef6	-
ER|ENSMUSG00000065517|mmu-let-7f-1|mmu-let-7f	jt:ENSMUSG00000024055|Cyp4f13	-
ER|ENSMUSG00000065517|mmu-let-7f-1|mmu-let-7f	jt:ENSMUSG00000036450|Hif1an	-
ER|ENSMUSG00000065517|mmu-let-7f-1|mmu-let-7f	jt:ENSMUSG00000038192|Cer1	-
ER|ENSMUSG00000065517|mmu-let-7f-1|mmu-let-7f	jt:ENSMUSG00000020740|Gga3	yes
ER|ENSMUSG00000065541|mmu-mir-24-2|mmu-miR-24	jt:ENSMUSG00000066640|Fbxl18	-
ER|ENSMUSG00000065541|mmu-mir-24-2|mmu-miR-24	jt:ENSMUSG00000029104|Hdh	-
ER|ENSMUSG00000065541|mmu-mir-24-2|mmu-miR-24	jt:ENSMUSG00000038555|Reep2	yes
ER|ENSMUSG00000065541|mmu-mir-24-2|mmu-miR-24	jt:ENSMUSG00000030055|Rab43	-
ER|ENSMUSG00000065541|mmu-mir-24-2|mmu-miR-24	jt:ENSMUSG00000029059|2810405K02Rik	-
ER|ENSMUSG00000065541|mmu-mir-24-2|mmu-miR-24	jt:ENSMUSG00000018372|Ccdc45	-
ER|ENSMUSG00000065541|mmu-mir-24-2|mmu-miR-24	jt:ENSMUSG00000036452|Arhgap26	-
ER|ENSMUSG00000065541|mmu-mir-24-2|mmu-miR-24	jt:ENSMUSG00000043391|2510009E07Rik	-
ER|ENSMUSG00000065541|mmu-mir-24-2|mmu-miR-24	jt:ENSMUSG00000032013|Trim29	-
ER|ENSMUSG00000065541|mmu-mir-24-2|mmu-miR-24	jt:ENSMUSG00000039714|Cplx3	-
ER|ENSMUSG00000065541|mmu-mir-24-2|mmu-miR-24	jt:ENSMUSG00000031871|Cdh5	-
ER|ENSMUSG00000065541|mmu-mir-24-2|mmu-miR-24	jt:ENSMUSG00000061947|Serpina10	-
ER|ENSMUSG00000065541|mmu-mir-24-2|mmu-miR-24	jt:ENSMUSG00000021963|Sap18	-
ER|ENSMUSG00000065541|mmu-mir-24-2|mmu-miR-24	jt:ENSMUSG00000014243|2410012H22Rik	-
ER|ENSMUSG00000065564|mmu-let-7b|mmu-let-7b	jt:ENSMUSG00000020307|Cdc34	yes
ER|ENSMUSG00000065564|mmu-let-7b|mmu-let-7b	jt:ENSMUSG00000042821|Snai1	-
ER|ENSMUSG00000065564|mmu-let-7b|mmu-let-7b	jt:ENSMUSG00000000420|Galnt1	yes
ER|ENSMUSG00000065564|mmu-let-7b|mmu-let-7b	jt:ENSMUSG00000033871|Ppargc1b	yes
ER|ENSMUSG00000065564|mmu-let-7b|mmu-let-7b	jt:ENSMUSG00000034660|Galp	-
ER|ENSMUSG00000065564|mmu-let-7b|mmu-let-7b	jt:ENSMUSG00000051169|Rpusd3	yes
ER|ENSMUSG00000065564|mmu-let-7b|mmu-let-7b	jt:ENSMUSG00000038267|3110004L20Rik	-
ER|ENSMUSG00000065564|mmu-let-7b|mmu-let-7b	jt:ENSMUSG00000001829|Clpb	-
ER|ENSMUSG00000065564|mmu-let-7b|mmu-let-7b	jt:ENSMUSG00000026589|Sec16b	-
ER|ENSMUSG00000065564|mmu-let-7b|mmu-let-7b	jt:ENSMUSG00000062410|Hsd3b3	-
ER|ENSMUSG00000065564|mmu-let-7b|mmu-let-7b	jt:ENSMUSG00000039853|Trim14	-
ER|ENSMUSG00000065564|mmu-let-7b|mmu-let-7b	jt:ENSMUSG00000075324|Fign	yes
ER|ENSMUSG00000065564|mmu-let-7b|mmu-let-7b	jt:ENSMUSG00000046404|Yod1	yes
ER|ENSMUSG00000065564|mmu-let-7b|mmu-let-7b	jt:ENSMUSG00000032712|2810474O19Rik	-
ER|ENSMUSG00000065564|mmu-let-7b|mmu-let-7b	jt:ENSMUSG00000037490|Slc2a12	yes
ER|ENSMUSG00000065564|mmu-let-7b|mmu-let-7b	jt:ENSMUSG00000051223|Bzw1	yes
ER|ENSMUSG00000065564|mmu-let-7b|mmu-let-7b	jt:ENSMUSG00000051279|Gdf6	yes
ER|ENSMUSG00000065564|mmu-let-7b|mmu-let-7b	jt:ENSMUSG00000031133|Arhgef6	-
ER|ENSMUSG00000065564|mmu-let-7b|mmu-let-7b	jt:ENSMUSG00000024055|Cyp4f13	-
ER|ENSMUSG00000065564|mmu-let-7b|mmu-let-7b	jt:ENSMUSG00000036450|Hif1an	-
ER|ENSMUSG00000065564|mmu-let-7b|mmu-let-7b	jt:ENSMUSG00000038192|Cer1	-
ER|ENSMUSG00000065564|mmu-let-7b|mmu-let-7b	jt:ENSMUSG00000020740|Gga3	yes
ER|ENSMUSG00000065567|mmu-mir-30c-2|mmu-miR-30c	jt:ENSMUSG00000035189|Tmem16d	yes
ER|ENSMUSG00000065567|mmu-mir-30c-2|mmu-miR-30c	jt:ENSMUSG00000049606|Zfp644	-
ER|ENSMUSG00000065567|mmu-mir-30c-2|mmu-miR-30c	jt:ENSMUSG00000035411|1600014C23Rik	-
ER|ENSMUSG00000065567|mmu-mir-30c-2|mmu-miR-30c	jt:ENSMUSG00000044772|A430083B19Rik	-
ER|ENSMUSG00000065567|mmu-mir-30c-2|mmu-miR-30c	jt:ENSMUSG00000033871|Ppargc1b	yes
ER|ENSMUSG00000065567|mmu-mir-30c-2|mmu-miR-30c	jt:ENSMUSG00000031585|Gtf2e2	-
ER|ENSMUSG00000065567|mmu-mir-30c-2|mmu-miR-30c	jt:ENSMUSG00000001288|Rarg	yes
ER|ENSMUSG00000065567|mmu-mir-30c-2|mmu-miR-30c	jt:ENSMUSG00000044519|Zfp488	-
ER|ENSMUSG00000065567|mmu-mir-30c-2|mmu-miR-30c	jt:ENSMUSG00000022362|9130401M01Rik	-
ER|ENSMUSG00000065567|mmu-mir-30c-2|mmu-miR-30c	jt:ENSMUSG00000024068|Spast	yes
ER|ENSMUSG00000065567|mmu-mir-30c-2|mmu-miR-30c	jt:ENSMUSG00000029556|Tcf1	-
ER|ENSMUSG00000065567|mmu-mir-30c-2|mmu-miR-30c	jt:ENSMUSG00000021009|Ptpn21	yes
ER|ENSMUSG00000065567|mmu-mir-30c-2|mmu-miR-30c	jt:ENSMUSG00000031681|Smad1	yes
ER|ENSMUSG00000065567|mmu-mir-30c-2|mmu-miR-30c	jt:ENSMUSG00000041654|Slc39a11	yes
ER|ENSMUSG00000065567|mmu-mir-30c-2|mmu-miR-30c	jt:ENSMUSG00000057751|Megf6	-
ER|ENSMUSG00000065567|mmu-mir-30c-2|mmu-miR-30c	jt:ENSMUSG00000053896|4933409G03Rik	-
ER|ENSMUSG00000065567|mmu-mir-30c-2|mmu-miR-30c	jt:ENSMUSG00000022999|Lmbr1l	yes
ER|ENSMUSG00000065567|mmu-mir-30c-2|mmu-miR-30c	jt:ENSMUSG00000025083|Afap1l2	yes
ER|ENSMUSG00000065567|mmu-mir-30c-2|mmu-miR-30c	jt:ENSMUSG00000049969|Plekhf2	-
ER|ENSMUSG00000065567|mmu-mir-30c-2|mmu-miR-30c	jt:ENSMUSG00000038591|Colec10	-
ER|ENSMUSG00000065567|mmu-mir-30c-2|mmu-miR-30c	jt:ENSMUSG00000054320|Lrrc36	-
ER|ENSMUSG00000065567|mmu-mir-30c-2|mmu-miR-30c	jt:ENSMUSG00000034555|Tex16	-
ER|ENSMUSG00000065567|mmu-mir-30c-2|mmu-miR-30c	jt:ENSMUSG00000064289|Tank	-
ER|ENSMUSG00000065567|mmu-mir-30c-2|mmu-miR-30c	jt:ENSMUSG00000030126|Tmcc1	yes
ER|ENSMUSG00000065567|mmu-mir-30c-2|mmu-miR-30c	jt:ENSMUSG00000012396|Nanog	-
ER|ENSMUSG00000065587|mmu-mir-34c|mmu-miR-34c	jt:ENSMUSG00000072917|Gm1965	-
ER|ENSMUSG00000065587|mmu-mir-34c|mmu-miR-34c	jt:ENSMUSG00000023942|Slc29a1	-
ER|ENSMUSG00000065587|mmu-mir-34c|mmu-miR-34c	jt:ENSMUSG00000016150|Odz1	-
ER|ENSMUSG00000065587|mmu-mir-34c|mmu-miR-34c	jt:ENSMUSG00000032807|Alox12b	-
ER|ENSMUSG00000065587|mmu-mir-34c|mmu-miR-34c	jt:ENSMUSG00000021814|Anxa7	-
ER|ENSMUSG00000065587|mmu-mir-34c|mmu-miR-34c	jt:ENSMUSG00000024640|Psat1	-
ER|ENSMUSG00000065587|mmu-mir-34c|mmu-miR-34c	jt:ENSMUSG00000029556|Tcf1	-
ER|ENSMUSG00000065587|mmu-mir-34c|mmu-miR-34c	jt:ENSMUSG00000050530|9630050M13Rik	-
ER|ENSMUSG00000065587|mmu-mir-34c|mmu-miR-34c	jt:ENSMUSG00000027088|Phospho2	-
ER|ENSMUSG00000065587|mmu-mir-34c|mmu-miR-34c	jt:ENSMUSG00000044279|Crb3	-
ER|ENSMUSG00000065587|mmu-mir-34c|mmu-miR-34c	jt:ENSMUSG00000027468|9230002F21Rik	-
ER|ENSMUSG00000065587|mmu-mir-34c|mmu-miR-34c	jt:ENSMUSG00000021796|Bmpr1a	-
ER|ENSMUSG00000065587|mmu-mir-34c|mmu-miR-34c	jt:ENSMUSG00000042010|Acacb	-
ER|ENSMUSG00000065587|mmu-mir-34c|mmu-miR-34c	jt:ENSMUSG00000036333|C330002I19Rik	-
ER|ENSMUSG00000065587|mmu-mir-34c|mmu-miR-34c	jt:ENSMUSG00000041986|Elmod1	yes
ER|ENSMUSG00000065587|mmu-mir-34c|mmu-miR-34c	jt:ENSMUSG00000045573|Penk1	-
ER|ENSMUSG00000065608|mmu-let-7c-2|mmu-let-7c	jt:ENSMUSG00000020307|Cdc34	yes
ER|ENSMUSG00000065608|mmu-let-7c-2|mmu-let-7c	jt:ENSMUSG00000042821|Snai1	-
ER|ENSMUSG00000065608|mmu-let-7c-2|mmu-let-7c	jt:ENSMUSG00000000420|Galnt1	yes
ER|ENSMUSG00000065608|mmu-let-7c-2|mmu-let-7c	jt:ENSMUSG00000033871|Ppargc1b	yes
ER|ENSMUSG00000065608|mmu-let-7c-2|mmu-let-7c	jt:ENSMUSG00000034660|Galp	-
ER|ENSMUSG00000065608|mmu-let-7c-2|mmu-let-7c	jt:ENSMUSG00000051169|Rpusd3	yes
ER|ENSMUSG00000065608|mmu-let-7c-2|mmu-let-7c	jt:ENSMUSG00000038267|3110004L20Rik	-
ER|ENSMUSG00000065608|mmu-let-7c-2|mmu-let-7c	jt:ENSMUSG00000001829|Clpb	-
ER|ENSMUSG00000065608|mmu-let-7c-2|mmu-let-7c	jt:ENSMUSG00000026589|Sec16b	-
ER|ENSMUSG00000065608|mmu-let-7c-2|mmu-let-7c	jt:ENSMUSG00000062410|Hsd3b3	-
ER|ENSMUSG00000065608|mmu-let-7c-2|mmu-let-7c	jt:ENSMUSG00000039853|Trim14	-
ER|ENSMUSG00000065608|mmu-let-7c-2|mmu-let-7c	jt:ENSMUSG00000075324|Fign	yes
ER|ENSMUSG00000065608|mmu-let-7c-2|mmu-let-7c	jt:ENSMUSG00000046404|Yod1	yes
ER|ENSMUSG00000065608|mmu-let-7c-2|mmu-let-7c	jt:ENSMUSG00000032712|2810474O19Rik	-
ER|ENSMUSG00000065608|mmu-let-7c-2|mmu-let-7c	jt:ENSMUSG00000037490|Slc2a12	yes
ER|ENSMUSG00000065608|mmu-let-7c-2|mmu-let-7c	jt:ENSMUSG00000051223|Bzw1	yes
ER|ENSMUSG00000065608|mmu-let-7c-2|mmu-let-7c	jt:ENSMUSG00000051279|Gdf6	yes
ER|ENSMUSG00000065608|mmu-let-7c-2|mmu-let-7c	jt:ENSMUSG00000031133|Arhgef6	-
ER|ENSMUSG00000065608|mmu-let-7c-2|mmu-let-7c	jt:ENSMUSG00000024055|Cyp4f13	-
ER|ENSMUSG00000065608|mmu-let-7c-2|mmu-let-7c	jt:ENSMUSG00000036450|Hif1an	-
ER|ENSMUSG00000065608|mmu-let-7c-2|mmu-let-7c	jt:ENSMUSG00000038192|Cer1	-
ER|ENSMUSG00000065608|mmu-let-7c-2|mmu-let-7c	jt:ENSMUSG00000020740|Gga3	yes
ER|ENSMUSG00000065610|mmu-mir-29a|mmu-miR-29a	jt:ENSMUSG00000006818|Sod2	-
ER|ENSMUSG00000065610|mmu-mir-29a|mmu-miR-29a	jt:ENSMUSG00000026837|Col5a1	yes
ER|ENSMUSG00000065610|mmu-mir-29a|mmu-miR-29a	jt:ENSMUSG00000071456|1110002L01Rik	-
ER|ENSMUSG00000065610|mmu-mir-29a|mmu-miR-29a	jt:ENSMUSG00000021643|Serf1	-
ER|ENSMUSG00000065610|mmu-mir-29a|mmu-miR-29a	jt:ENSMUSG00000032744|Heyl	-
ER|ENSMUSG00000065610|mmu-mir-29a|mmu-miR-29a	jt:ENSMUSG00000053436|Mapk14	-
ER|ENSMUSG00000065610|mmu-mir-29a|mmu-miR-29a	jt:ENSMUSG00000027444|8030411F24Rik	-
ER|ENSMUSG00000065610|mmu-mir-29a|mmu-miR-29a	jt:ENSMUSG00000071258|4930507D05Rik	-
ER|ENSMUSG00000065610|mmu-mir-29a|mmu-miR-29a	jt:ENSMUSG00000033857|D230014K01Rik	-
ER|ENSMUSG00000065610|mmu-mir-29a|mmu-miR-29a	jt:ENSMUSG00000026692|Fmo4	-
ER|ENSMUSG00000065610|mmu-mir-29a|mmu-miR-29a	jt:ENSMUSG00000026147|Col9a1	yes
ER|ENSMUSG00000065610|mmu-mir-29a|mmu-miR-29a	jt:ENSMUSG00000042462|2410015N17Rik	-
ER|ENSMUSG00000065610|mmu-mir-29a|mmu-miR-29a	jt:ENSMUSG00000021222|Wdr21	-
ER|ENSMUSG00000065610|mmu-mir-29a|mmu-miR-29a	jt:ENSMUSG00000027966|Col11a1	yes
ER|ENSMUSG00000065611|mmu-mir-23a|mmu-miR-23a	jt:ENSMUSG00000020228|Helb	-
ER|ENSMUSG00000065611|mmu-mir-23a|mmu-miR-23a	jt:ENSMUSG00000025839|Pramel7	-
ER|ENSMUSG00000065611|mmu-mir-23a|mmu-miR-23a	jt:ENSMUSG00000026317|Cln8	-
[truncated: 4,685 more rows]
